# Supplementary material for: Subgeneric division of the genus Orcula Held 1837 with remarks on Romanian orculid data (Gastropoda, Pulmonata, Orculidae)
Source: Zookeys. 2013 May 17;(301):25–49. doi: 10.3897/zookeys.301.5304 (PMC3689135; doi:10.3897/zookeys.301.5304)
Supplement: XML Treatment for Orcula [file zookeys.301.5304-treatment1.xml]

<!DOCTYPE tp:taxon-treatment
  PUBLIC "-//TaxonX//DTD Taxonomic Treatment Publishing DTD v0 20100105//EN" "tax-treatment-NSO.dtd">
<tp:taxon-treatment xmlns:tp="http://www.plazi.org/taxpub"><tp:treatment-meta><mixed-citation publication-type="journal"><person-group><name><surname>Páll-Gergely</surname><given-names>Barna</given-names></name><name><surname>Deli</surname><given-names>Tamás</given-names></name><name><surname>Irikov</surname><given-names>Atanas</given-names></name><name><surname>Harl</surname><given-names>Josef</given-names></name></person-group><article-title>Subgeneric division of the genus 
                    <italic>Orcula</italic> Held 1837 with remarks on Romanian orculid data (Gastropoda, Pulmonata, Orculidae)</article-title><source>Zookeys</source><day>17</day><month>5</month><year>2013</year><volume>2013</volume><issue>301</issue><fpage>25</fpage><lpage>49</lpage><pub-id pub-id-type="doi">10.3897/zookeys.301.5304</pub-id></mixed-citation></tp:treatment-meta><tp:nomenclature><label>Genus </label><tp:taxon-name>
                            <tp:taxon-name-part taxon-name-part-type="genus">Orcula</tp:taxon-name-part>
                        <object-id xmlns:xlink="http://www.w3.org/1999/xlink" xlink:type="simple">http://species-id.net/wiki/Orcula</object-id>
								</tp:taxon-name><tp:taxon-authority>Held 1837</tp:taxon-authority><tp:nomenclature-citation-list><tp:nomenclature-citation><tp:taxon-name>Orcula</tp:taxon-name><comment> Held, Isis: 919. (1837)</comment></tp:nomenclature-citation></tp:nomenclature-citation-list></tp:nomenclature><tp:treatment-sec sec-type="Type species"><title>Type species.</title><p><italic><tp:taxon-name>Pupa dolium</tp:taxon-name></italic> <xref ref-type="bibr" rid="B14">Draparnaud 1801</xref>, by subsequent designation Gray: 1847: 176.</p></tp:treatment-sec><tp:treatment-sec sec-type="Diagnosis"><title>Diagnosis.</title><p>Shell yellowish–greenish to dark brown; cylindrical to conical and elongated; 8–10 weakly convex whorls; sculpture of first 0.5–1.0 protoconch whorl usually smooth, but may be of fine spiral lines, which may be extremely weak; teleoconch axial sculpture variable, ranging from irregular growth lines to equally spaced, conspicuous radial structure; apertural barriers: one parietal and 1–3 columellar lamellae; palatal side of the aperture smooth or with strong tooth or thickening parallel to the apertural lip; parietal callus weak, subangularis sometimes present; palatalis plicae missing.</p><p>Penis cylindrical, penial caecum of variable length and shape; penial appendix absent; interior of penis, epiphallus and caecum with longitudinal folds; retractor muscle attaches to the penis-epiphallus junction on the opposite side of the penial caecum; diverticulum absent; distal part of vas deferens sometimes slightly swollen, entering epiphallus terminally; bursa copulatrix long, club-like.</p></tp:treatment-sec><tp:treatment-sec sec-type="Habitat"><title>Habitat.</title><p><italic><tp:taxon-name>Orcula</tp:taxon-name></italic> species occur in humid limestone areas, usually forests, or rocky boulder fields at high altitudes. Animals live under stones, leaf litter or decaying wood, or at the base of large rocks.</p></tp:treatment-sec><tp:treatment-sec sec-type="Remarks"><title>Remarks.</title><p>Detailed anatomical and conchological diagnoses were provided by <xref ref-type="bibr" rid="B21">Gittenberger (1978)</xref> and <xref ref-type="bibr" rid="B58">Schileyko (1998)</xref>. According to <xref ref-type="bibr" rid="B29">Hausdorf (1996)</xref>, the genera <italic><tp:taxon-name>Orcula</tp:taxon-name></italic>, <italic><tp:taxon-name>Orculella</tp:taxon-name></italic> <xref ref-type="bibr" rid="B63">Steenberg 1925</xref> and <italic><tp:taxon-name>Schileykula</tp:taxon-name></italic> <xref ref-type="bibr" rid="B22">Gittenberger 1983</xref> cannot be distinguished from each other based on conchological characters alone.</p><p>Some African genera, such as <italic><tp:taxon-name>Fauxulus</tp:taxon-name></italic> Schaufuss, <italic><tp:taxon-name>Fauxulella</tp:taxon-name></italic> Pilsbry and <italic><tp:taxon-name>Anisoloma</tp:taxon-name></italic> Ancey have very similar genital tracts but usually possess sinistral shells with several apertural lamellae and denticles (see <xref ref-type="bibr" rid="B58">Schileyko 1998</xref>, <xref ref-type="bibr" rid="B59">2012</xref>).</p><p>In general, species of <italic><tp:taxon-name>Schileykula</tp:taxon-name></italic> and <italic><tp:taxon-name>Orculella</tp:taxon-name></italic> usually inhabit dry limestone areas in the Mediterranean. The only exceptions known are the closely related <italic><tp:taxon-name>Orculella bulgarica</tp:taxon-name></italic> (Hesse) and <italic><tp:taxon-name>Orculella aragonica</tp:taxon-name></italic> (Westerlund) which both prefer very humid, marshy stream banks (<xref ref-type="bibr" rid="B20">Garrido et al. 2005</xref>, <xref ref-type="bibr" rid="B1">Arrébola et al. 2012</xref>).</p><fig id="F1" position="float" orientation="portrait"><label>Figure 1.</label><caption><p>Shells and a living specimens of <tp:taxon-name>Orculidae</tp:taxon-name> species. <bold>a</bold> <italic><tp:taxon-name>Orcula (Orcula) dolium</tp:taxon-name></italic> (<xref ref-type="bibr" rid="B14">Draparnaud 1801</xref>), Hungary, Bükk Mts., Farkasnyak, Vöröskő, leg. Németh, L., 21.07.1984 <bold>b</bold> <italic><tp:taxon-name>Orcula (Illyriobanatica) jetschini</tp:taxon-name></italic> (<xref ref-type="bibr" rid="B34">Kimakowicz 1883</xref>), Romania, Jud. Bihor, Munţii Pădurea Craiului, Şuncuiuş, Valley of Crişul Repede, in front of Peştera Vantului (cave), limestone, leg. Bata, Danyik, Deli, 11.04.2011. <bold>c</bold> <italic><tp:taxon-name>Orcula (Hausdorfia) zilchi</tp:taxon-name></italic> <xref ref-type="bibr" rid="B68">Urbański 1960</xref>, Turkey, Vil. Bursa, between Bozüyük and İnegöl, by the “Mezit 7” bridge, limestone rocks and beach forest next to the road, 580 m, <named-content xmlns:xlink="http://www.w3.org/1999/xlink" content-type="dwc:verbatimCoordinates" xlink:type="simple">39°55.724'N, 29°43.939'E</named-content>, leg. Páll-Gergely, B., 30.09.2007 <bold>d</bold> <italic><tp:taxon-name>Sphyradium doliolum</tp:taxon-name></italic> (<xref ref-type="bibr" rid="B9">Bruguière 1792</xref>), Romania, Jud. Tulcea, Forest near the Cocoş Monastery, 145 m, <named-content xmlns:xlink="http://www.w3.org/1999/xlink" content-type="dwc:verbatimCoordinates" xlink:type="simple">45°12.835'N, 28°24.415'E</named-content>. Leg: Németh, L. &amp; Páll-Gergely, B. 26.05.2011 <bold>e</bold> same locality as b. Photos: J. Harl (<bold>a</bold>–<bold>d</bold>) and T. Deli (<bold>e</bold>).</p></caption><graphic xmlns:xlink="http://www.w3.org/1999/xlink" xlink:href="ZooKeys-301-025-g001.jpg" position="float" orientation="portrait" xlink:type="simple"/></fig><fig id="F2" position="float" orientation="portrait"><label>Figure 2.</label><caption><p>SEM of shells of various <italic><tp:taxon-name>Orcula</tp:taxon-name></italic> taxa. <bold>a</bold> protoconch of <italic><tp:taxon-name>Orcula (Orcula) dolium</tp:taxon-name></italic> (Draparnaud, 1801), Hungary, Bükk Mts., Farkasnyak, Vöröskő, leg. Németh, L., 21.07.1984 <bold>b</bold> protoconch of <italic><tp:taxon-name>Orcula (Illyriobanatica) schmidtii</tp:taxon-name></italic> (<xref ref-type="bibr" rid="B37">Küster 1843</xref>), Albania,Mirditë Mts., 1 km NE of Ndërshenë, beneath the Gurit te Çikut peak, 1350 m, <named-content xmlns:xlink="http://www.w3.org/1999/xlink" content-type="dwc:verbatimCoordinates" xlink:type="simple">41°49.952'N, 20°06.034'E</named-content>, leg. Erőss, Fehér, Kontschán, Murányi, 21.10.2002 <bold>c</bold> protoconch of <italic><tp:taxon-name>Orcula (Hausdorfia) zilchi</tp:taxon-name></italic> <xref ref-type="bibr" rid="B68">Urbański 1960</xref>, Turkey, Vil. Bolu, Abant Gölü N, 1030 m, <named-content xmlns:xlink="http://www.w3.org/1999/xlink" content-type="dwc:verbatimCoordinates" xlink:type="simple">40°38.756'N, 31°21.531'E</named-content>, leg: Páll-Gergely, B., 17.05.2006 <bold>d</bold> protoconch of <italic><tp:taxon-name>Orcula (Orcula) austriaca</tp:taxon-name></italic> <xref ref-type="bibr" rid="B79">Zimmermann 1932</xref>, Austria: Niederösterreich, Piestingtal, Waldegg, 412 m, <named-content xmlns:xlink="http://www.w3.org/1999/xlink" content-type="dwc:verbatimCoordinates" xlink:type="simple">47°52.293'N, 16°2.722'E</named-content>, Duda, M., Haring, E., Harl, J., Kruckenhauser, L., Sattman, H, 10.09.2009 <bold>e</bold> columellar lamellae of <italic><tp:taxon-name>Orcula (Hausdorfia) zilchi</tp:taxon-name></italic>, locality: see figure <bold>2c f</bold> sculpture of <italic><tp:taxon-name>Orcula (Orcula) tolminensis</tp:taxon-name></italic> <xref ref-type="bibr" rid="B72">Wagner 1912</xref>, Austria, Kärnten, Karawanken, Eisenkappel, Kupitzklamm, 674 m, <named-content xmlns:xlink="http://www.w3.org/1999/xlink" content-type="dwc:verbatimCoordinates" xlink:type="simple">46°27.979'N, 14°36.915'E</named-content>, leg. Duda, M., Haring, E., Harl, J., Kruckenhauser, L., Sattman, H., 29.07.2009.</p></caption><graphic xmlns:xlink="http://www.w3.org/1999/xlink" xlink:href="ZooKeys-301-025-g002.jpg" position="float" orientation="portrait" xlink:type="simple"/></fig><fig id="F3" position="float" orientation="portrait"><label>Figure 3.</label><caption><p>SEM of the shell sculpture of various <italic><tp:taxon-name>Orcula</tp:taxon-name></italic> taxa. G <italic><tp:taxon-name>Orcula (Orcula) dolium</tp:taxon-name></italic> <bold>H</bold> <italic><tp:taxon-name>Orcula (Orcula) austriaca</tp:taxon-name></italic> <bold>I</bold> <italic><tp:taxon-name>Orcula (Illyriobanatica) jetschini</tp:taxon-name></italic>, Romania, Jud. Bihor, Munţii Pădurea Craiului, Şuncuiuş, Valley of Crişul Repede, in front of Peştera Vantului (cave), limestone, leg. Bata, Danyik, Deli, 11.04.2011. <bold>J</bold> <italic><tp:taxon-name>Orcula (Illyriobanatica) wagneri</tp:taxon-name></italic> <xref ref-type="bibr" rid="B66">Sturany 1914</xref>, Albania, Malësia e Madhe, 11 km from Bogë, north of Tërthorës pass, 1800 m, <named-content xmlns:xlink="http://www.w3.org/1999/xlink" content-type="dwc:verbatimCoordinates" xlink:type="simple">42°23.537'N, 19°43.782'E</named-content>, leg. Erőss, Fehér, Kontschán, Murányi, 20.10.2002. <bold>K</bold> <italic><tp:taxon-name>Orcula (Illyriobanatica) schmidtii</tp:taxon-name></italic>, locality: see figure <bold>2b L</bold> <italic><tp:taxon-name>Orcula (Hausdorfia) zilchi</tp:taxon-name></italic>, locality: see figure <bold>2c</bold>.</p></caption><graphic xmlns:xlink="http://www.w3.org/1999/xlink" xlink:href="ZooKeys-301-025-g003.jpg" position="float" orientation="portrait" xlink:type="simple"/></fig><fig id="F4" position="float" orientation="portrait"><label>Figure 4.</label><caption><p>Genital anatomy of <italic><tp:taxon-name>Orcula (Illyriobanatica) jetschini</tp:taxon-name></italic> (<xref ref-type="bibr" rid="B34">Kimakowicz 1883</xref>), locality: see figure <bold>1b</bold>.</p></caption><graphic xmlns:xlink="http://www.w3.org/1999/xlink" xlink:href="ZooKeys-301-025-g004.jpg" position="float" orientation="portrait" xlink:type="simple"/></fig><fig id="F5" position="float" orientation="portrait"><label>Figure 5.</label><caption><p>Genital anatomy of <italic><tp:taxon-name>Orcula (Illyriobanatica) wagneri</tp:taxon-name></italic>. Albania, Bjeshkët e Nemuna (Prokletije Mts), above village Okol, near pass Qafa e Pejës, W slope of Mt. Maja e Popluks, at a spring on limestone, 1660 m, <named-content xmlns:xlink="http://www.w3.org/1999/xlink" content-type="dwc:verbatimCoordinates" xlink:type="simple">42°27.343'N, 19°46.478'E</named-content>, leg. Barina Z, Puskás G, Sárospataki B, 16.07.2010.</p></caption><graphic xmlns:xlink="http://www.w3.org/1999/xlink" xlink:href="ZooKeys-301-025-g005.jpg" position="float" orientation="portrait" xlink:type="simple"/></fig><fig id="F6" position="float" orientation="portrait"><label>Figure 6.</label><caption><p>Genital anatomy of <italic><tp:taxon-name>Orcula (Hausdorfia) zilchi</tp:taxon-name></italic> <xref ref-type="bibr" rid="B68">Urbański 1960</xref>. Bulgaria, Strandzha Mts., Kondolovo village, <named-content xmlns:xlink="http://www.w3.org/1999/xlink" content-type="dwc:verbatimCoordinates" xlink:type="simple">42°6.150'N, 27°39.896'E</named-content>, leg. Irikov A, 28.04.2012.</p></caption><graphic xmlns:xlink="http://www.w3.org/1999/xlink" xlink:href="ZooKeys-301-025-g006.jpg" position="float" orientation="portrait" xlink:type="simple"/></fig><fig id="F7" position="float" orientation="portrait"><label>Figure 7.</label><caption><p>Schematic drawings of the penial caecum of <italic><tp:taxon-name>Orcula</tp:taxon-name></italic> subgenera. left: <italic><tp:taxon-name>Orcula (Orcula)</tp:taxon-name></italic>, middle: <italic><tp:taxon-name>Orcula (Illyriobanatica)</tp:taxon-name></italic>, right: <italic><tp:taxon-name>Orcula (Hausdorfia)</tp:taxon-name></italic>.</p></caption><graphic xmlns:xlink="http://www.w3.org/1999/xlink" xlink:href="ZooKeys-301-025-g007.jpg" position="float" orientation="portrait" xlink:type="simple"/></fig><fig id="F8" position="float" orientation="portrait"><label>Figure 8.</label><caption><p>Spermatophores. <bold>A</bold> <italic><tp:taxon-name>Orcula (Illyriobanatica) jetschini</tp:taxon-name></italic> (<xref ref-type="bibr" rid="B34">Kimakowicz 1883</xref>) <bold>B</bold> <italic><tp:taxon-name>Orcula (Illyriobanatica) wagneri</tp:taxon-name></italic> and <bold>C</bold> <italic><tp:taxon-name>Orcula (Hausdorfia) zilchi</tp:taxon-name></italic> <bold>D</bold> egg. <italic><tp:taxon-name>Orcula (Hausdorfia) zilchi</tp:taxon-name></italic>; spermatophore and egg from different individuals. Scale = 1 mm.</p></caption><graphic xmlns:xlink="http://www.w3.org/1999/xlink" xlink:href="ZooKeys-301-025-g008.jpg" position="float" orientation="portrait" xlink:type="simple"/></fig><fig id="F9" position="float" orientation="portrait"><label>Figure 9.</label><caption><p>Distribution map of <italic><tp:taxon-name>Orcula</tp:taxon-name></italic>. Subgenus <italic><tp:taxon-name>Orcula</tp:taxon-name></italic>: <italic><tp:taxon-name>Orcula (Orcula) dolium</tp:taxon-name></italic> (green) (green circles indicate fossil records), Alpine endemic species (blue); subgenus <italic><tp:taxon-name>Illyriobanatica</tp:taxon-name></italic>: <italic><tp:taxon-name>Orcula (Illyriobanatica) wagneri</tp:taxon-name></italic> and <italic><tp:taxon-name>Orcula (Illyriobanatica) schmidtii</tp:taxon-name></italic> (orange), <italic><tp:taxon-name>Orcula (Illyriobanatica) jetschini</tp:taxon-name></italic> (red); subgenus <italic><tp:taxon-name>Hausdorfia</tp:taxon-name></italic>: <italic><tp:taxon-name>Orcula (Hausdorfia) zilchi</tp:taxon-name></italic> (black). Number <bold>1</bold>: type locality of <italic><tp:taxon-name>Sphyradium dobrogicum</tp:taxon-name></italic> <xref ref-type="bibr" rid="B24">Grossu 1986</xref>; Number <bold>2</bold> locality of <italic><tp:taxon-name>Orcula gularis</tp:taxon-name></italic> (<xref ref-type="bibr" rid="B55">Rossmässler 1837</xref>) according to <xref ref-type="bibr" rid="B6">Bielz (1863)</xref>.</p></caption><graphic xmlns:xlink="http://www.w3.org/1999/xlink" xlink:href="ZooKeys-301-025-g009.jpg" position="float" orientation="portrait" xlink:type="simple"/></fig></tp:treatment-sec><ref-list><ref id="B14"><mixed-citation xmlns:xlink="http://www.w3.org/1999/xlink" xlink:type="simple"><person-group><name name-style="western"><surname>Draparnaud</surname><given-names>JPR</given-names></name></person-group> (<year>1801</year>) <source>Tableau des Mollusques Terrestres et Fluviatiles de la France. Renaud; Bossange, Masson &amp; Besson, Montpellier, Paris, 116 pp. <ext-link ext-link-type="uri" xlink:href="http://biodiversitylibrary.org/item/90698#page/11/mode/1up" xlink:type="simple">http://biodiversitylibrary.org/item/90698#page/11/mode/1up</ext-link></source></mixed-citation></ref><ref id="B21"><mixed-citation xmlns:xlink="http://www.w3.org/1999/xlink" xlink:type="simple"><person-group><name name-style="western"><surname>Gittenberger</surname><given-names>E</given-names></name></person-group> (<year>1978</year>) <source>Beiträge zur Kenntnis der Pupillacea VIII. Einiges über Orculidae. Zoologische Verhandelingen 163: 1–44. <ext-link ext-link-type="uri" xlink:href="http://www.repository.naturalis.nl/document/149053" xlink:type="simple">http://www.repository.naturalis.nl/document/149053</ext-link></source></mixed-citation></ref><ref id="B58"><mixed-citation xmlns:xlink="http://www.w3.org/1999/xlink" xlink:type="simple"><person-group><name name-style="western"><surname>Schileyko</surname><given-names>AA</given-names></name></person-group> (<year>1998</year>) <article-title>Treatise on Recent Terrestrial Pulmonate Molluscs 1. Achatinellidae, Amastridae, Orculidae, Strobilopsidae, Spelaeodiscidae, Valloniidae, Cochlicopidae, Pupillidae, Chondrinidae, Pyramidulidae.</article-title><source>Ruthenica, Supplement</source><volume>2</volume>: <fpage>1</fpage>-<lpage>127</lpage>.</mixed-citation></ref><ref id="B29"><mixed-citation xmlns:xlink="http://www.w3.org/1999/xlink" xlink:type="simple"><person-group><name name-style="western"><surname>Hausdorf</surname><given-names>B</given-names></name></person-group> (<year>1996</year>) <source>Die Orculidae Asiens (Gastropoda: Stylommatophora). Archiv fur Molluskenkunde125 (1/2): 1–86.</source></mixed-citation></ref><ref id="B63"><mixed-citation xmlns:xlink="http://www.w3.org/1999/xlink" xlink:type="simple"><person-group><name name-style="western"><surname>Steenberg</surname><given-names>CM</given-names></name></person-group> (<year>1925</year>) <article-title>Etudes sur l’anatomie et la systématique des maillots (fam. Pupillidae s. lat.).</article-title><source>Videnskabelige Meddelelser fra Dansk Naturhistorisk Forening i København</source><volume>80</volume>: <fpage>1</fpage>-<lpage>215</lpage>.</mixed-citation></ref><ref id="B22"><mixed-citation xmlns:xlink="http://www.w3.org/1999/xlink" xlink:type="simple"><person-group><name name-style="western"><surname>Gittenberger</surname><given-names>E</given-names></name></person-group> (<year>1983</year>) <source>Beiträge zur Kenntnis der Pupillacea. IX. Nochmals über Orculidae. Proceedings of the Koninklijke Nederlandse Akademie van Wetenschappen., (C) 86 (3): 325–342.</source></mixed-citation></ref><ref id="B59"><mixed-citation xmlns:xlink="http://www.w3.org/1999/xlink" xlink:type="simple"><person-group><name name-style="western"><surname>Schileyko</surname><given-names>AA</given-names></name></person-group> (<year>2012</year>) <source>On the anatomy of Orculidae with special reference to the spermatophores (Gastropoda Pulmonata, Stylommatophora). Ruthenica, 22 (2): 141–158. <ext-link ext-link-type="uri" xlink:href="http://www.ruthenica.com/documents/Vol22_Schileyko_141-158.pdf" xlink:type="simple">http://www.ruthenica.com/documents/Vol22_Schileyko_141-158.pdf</ext-link></source></mixed-citation></ref><ref id="B20"><mixed-citation xmlns:xlink="http://www.w3.org/1999/xlink" xlink:type="simple"><person-group><name name-style="western"><surname>Garrido,</surname><given-names>J.A.</given-names></name><name name-style="western"><surname>Arrébola,</surname><given-names>J.R.</given-names></name><name name-style="western"><surname>Bertrand,</surname><given-names>M.</given-names></name></person-group> (<year>2005</year>) <source>: Extant populations of <italic>Orculella bulgarica</italic> (Hesse, 1915) in Iberia. Journal of Conchology 38 (6): 653–662. <ext-link ext-link-type="uri" xlink:href="http://www.conchsoc.org/node/4754" xlink:type="simple">http://www.conchsoc.org/node/4754</ext-link></source></mixed-citation></ref><ref id="B1"><mixed-citation xmlns:xlink="http://www.w3.org/1999/xlink" xlink:type="simple"><person-group><name name-style="western"><surname>Arrébola</surname><given-names>J</given-names></name><name name-style="western"><surname>Razkin</surname><given-names>O</given-names></name><name name-style="western"><surname>Gómez-Moliner</surname><given-names>B</given-names></name><name name-style="western"><surname>Páll-Gergely</surname><given-names>B</given-names></name></person-group> (<year>2012</year>) <source>Redescription of <italic>Orculella aragonica</italic> (Westerlund 1897), an Iberian species different from <italic>O. bulgarica</italic> (Hesse 1915) (Gastropoda: Pulmonata: Orculidae). North-Western Journal of Zoology 8 (2): 292–299. <ext-link ext-link-type="uri" xlink:href="http://biozoojournals.3x.ro/nwjz/content/v8n2/nwjz.121126.Arrebola.pdf" xlink:type="simple">http://biozoojournals.3x.ro/nwjz/content/v8n2/nwjz.121126.Arrebola.pdf</ext-link></source></mixed-citation></ref><ref id="B34"><mixed-citation xmlns:xlink="http://www.w3.org/1999/xlink" xlink:type="simple"><person-group><name name-style="western"><surname>Kimakowicz</surname><given-names>M von</given-names></name></person-group> (<year>1883</year>) <article-title>Beitrag zur Mollusken-Fauna Siebenbürgens.</article-title><source>Verhandlungen und Mittheilungen des Siebenbürgischen Vereins für Naturwissenschaften in Hermannstadt</source><volume>33</volume>: <fpage>11</fpage>-<lpage>83</lpage>.</mixed-citation></ref><ref id="B68"><mixed-citation xmlns:xlink="http://www.w3.org/1999/xlink" xlink:type="simple"><person-group><name name-style="western"><surname>Urbański</surname><given-names>J</given-names></name></person-group> (<year>1960</year>) <article-title>Neue Landschnecken aus Bulgarien (Orculidae u. Pupillidae, Moll. Pulm.) (Systematische, zoogeographische und ökologische Studien über die Mollusken der Balkan-Halbinsel. IV.).</article-title><source>Bulletin de la Société des Amis des Sciences et des Lettres de Poznan (Série D)</source><volume>1</volume>: <fpage>57</fpage>-<lpage>67</lpage>.</mixed-citation></ref><ref id="B9"><mixed-citation xmlns:xlink="http://www.w3.org/1999/xlink" xlink:type="simple"><person-group><name name-style="western"><surname>Bruguière</surname><given-names>JG</given-names></name></person-group> (<year>1792</year>) <source>Encyclopédie méthodique. Histoire naturelle des vers. Tome premier. [ABE-CON]. Panckoucke, Paris, 1–18. <ext-link ext-link-type="uri" xlink:href="http://biodiversitylibrary.org/item/105173#page/7/mode/1up" xlink:type="simple">http://biodiversitylibrary.org/item/105173#page/7/mode/1up</ext-link></source></mixed-citation></ref><ref id="B37"><mixed-citation xmlns:xlink="http://www.w3.org/1999/xlink" xlink:type="simple"><person-group><name name-style="western"><surname>Küster</surname><given-names>HC</given-names></name></person-group> (<year>1843–1850</year>) <article-title>5. Abtheilungen der Heliceen. Die Gattungen <italic>Pupa</italic>, <italic>Megaspira</italic>, <italic>Balea</italic> und <italic>Tornatellina</italic>.</article-title><source>In: Martini FHW, Chemnitz JH: Systematisches Conchylien-Cabinet, Bauer und Raspe, Nürnberg</source><volume>1</volume> (<issue>15</issue>): <fpage>1</fpage>-<lpage>194</lpage>.</mixed-citation></ref><ref id="B79"><mixed-citation xmlns:xlink="http://www.w3.org/1999/xlink" xlink:type="simple"><person-group><name name-style="western"><surname>Zimmermann</surname><given-names>S</given-names></name></person-group> (<year>1932</year>) <article-title>Ueber die Verbreitung und die Formen des Genus <italic>Orcula</italic> Held in den Ostalpen.</article-title><source>Zeitschrift für Wissenschaftliche Zoologie, Abteilung B, Archiv für Naturgeschichte (Zeitschrift für Systematische Zoologie) (Neue Folge)</source><volume>1</volume>: <fpage>1</fpage>-<lpage>56</lpage>.</mixed-citation></ref><ref id="B72"><mixed-citation xmlns:xlink="http://www.w3.org/1999/xlink" xlink:type="simple"><person-group><name name-style="western"><surname>Wagner</surname><given-names>AJ</given-names></name></person-group> (<year>1912</year>) <source>Beschreibungen neuer Land- und Süßwasserschnecken aus Südösterreich, Kroatien und Bosnien. Verhandlungen der kaiserlich-königlichen Zoologisch-Botanischen Gesellschaft in Wien 62: 246–260. <ext-link ext-link-type="uri" xlink:href="http://biodiversitylibrary.org/item/47784#page/494/mode/1up" xlink:type="simple">http://biodiversitylibrary.org/item/47784#page/494/mode/1up</ext-link></source></mixed-citation></ref><ref id="B66"><mixed-citation xmlns:xlink="http://www.w3.org/1999/xlink" xlink:type="simple"><person-group><name name-style="western"><surname>Sturany</surname><given-names>R</given-names></name><name name-style="western"><surname>Wagner</surname><given-names>AJ</given-names></name></person-group> (<year>1914</year>) <source>Über schalentragende Landmollusken aus Albanien und Nachbargebieten. Denkschriften der kaiserlichen Akademie der Wissenschaften, mathematisch-naturwissenschaftliche Klasse 91: 19–138. <ext-link ext-link-type="uri" xlink:href="http://biodiversitylibrary.org/item/109887#page/41/mode/1up" xlink:type="simple">http://biodiversitylibrary.org/item/109887#page/41/mode/1up</ext-link></source></mixed-citation></ref><ref id="B24"><mixed-citation xmlns:xlink="http://www.w3.org/1999/xlink" xlink:type="simple"><person-group><name name-style="western"><surname>Grossu</surname><given-names>AV</given-names></name></person-group> (<year>1986</year>) <article-title>Nouvelles espèces de la famille Orculidae (Gastropoda, Pulmonata).</article-title><source>Travaux du Muséum d’Histoire Naturelle ‘’Grigore Antipa’’</source><volume>28</volume>: <fpage>7</fpage>-<lpage>13</lpage>.</mixed-citation></ref><ref id="B55"><mixed-citation xmlns:xlink="http://www.w3.org/1999/xlink" xlink:type="simple"><person-group><name name-style="western"><surname>Rossmässler</surname><given-names>EA</given-names></name></person-group> (<year>1835–1837</year>) <source>Iconographie der Land- und Süßwasser-Mollusken, mit vorzüglicher Berücksichtigung der europäischen noch nicht abgebildeten Arten. Arnold, Dresden and Leipzig, 1–70. <ext-link ext-link-type="uri" xlink:href="http://biodiversitylibrary.org/item/80434#page/7/mode/1up" xlink:type="simple">http://biodiversitylibrary.org/item/80434#page/7/mode/1up</ext-link></source></mixed-citation></ref><ref id="B6"><mixed-citation xmlns:xlink="http://www.w3.org/1999/xlink" xlink:type="simple"><person-group><name name-style="western"><surname>Bielz</surname><given-names>EA</given-names></name></person-group> (<year>1863</year>) <source>Fauna der Land- und Süsswasser-Mollusken Siebenbürgens. Closius, Hermannstadt, 206 pp. <ext-link ext-link-type="uri" xlink:href="http://biodiversitylibrary.org/item/18089#page/5/mode/1up" xlink:type="simple">http://biodiversitylibrary.org/item/18089#page/5/mode/1up</ext-link></source></mixed-citation></ref></ref-list></tp:taxon-treatment>
