# Supplementary material for: Subgeneric division of the genus Orcula Held 1837 with remarks on Romanian orculid data (Gastropoda, Pulmonata, Orculidae)
Source: Zookeys. 2013 May 17;(301):25–49. doi: 10.3897/zookeys.301.5304 (PMC3689135; doi:10.3897/zookeys.301.5304)
Supplement: XML Treatment for Orcula [file zookeys.301.5304-treatment2.xml]

<!DOCTYPE tp:taxon-treatment
  PUBLIC "-//TaxonX//DTD Taxonomic Treatment Publishing DTD v0 20100105//EN" "tax-treatment-NSO.dtd">
<tp:taxon-treatment xmlns:tp="http://www.plazi.org/taxpub"><tp:treatment-meta><mixed-citation publication-type="journal"><person-group><name><surname>Páll-Gergely</surname><given-names>Barna</given-names></name><name><surname>Deli</surname><given-names>Tamás</given-names></name><name><surname>Irikov</surname><given-names>Atanas</given-names></name><name><surname>Harl</surname><given-names>Josef</given-names></name></person-group><article-title>Subgeneric division of the genus 
                    <italic>Orcula</italic> Held 1837 with remarks on Romanian orculid data (Gastropoda, Pulmonata, Orculidae)</article-title><source>Zookeys</source><day>17</day><month>5</month><year>2013</year><volume>2013</volume><issue>301</issue><fpage>25</fpage><lpage>49</lpage><pub-id pub-id-type="doi">10.3897/zookeys.301.5304</pub-id></mixed-citation></tp:treatment-meta><tp:nomenclature><label>Subgenus </label><tp:taxon-name>
                            <tp:taxon-name-part taxon-name-part-type="subgenus">Orcula</tp:taxon-name-part>
                        </tp:taxon-name></tp:nomenclature><tp:treatment-sec sec-type="Diagnosis"><title>Diagnosis.</title><p>Shell smoothish with irregular growth lines; apex somewhat conical, not blunt; aperture with 2–3 columellar lamellae; penial caecum simple and usually longer than half the length of the penis; its base often not conspicuously thickened.</p><!--PageBreak--><!--PageBreak--></tp:treatment-sec><tp:treatment-sec sec-type="Content"><title>Content.</title><p><italic>austriaca</italic>, <italic>conica</italic>, <italic>dolium</italic>, <italic>fuchsi</italic>, <italic>gularis</italic>, <italic>pseudodolium</italic> <xref ref-type="bibr" rid="B72">Wagner 1912</xref>, <italic>restituta</italic>, <italic>spoliata</italic>, <italic>tolminensis</italic>.</p></tp:treatment-sec><tp:treatment-sec sec-type="Remarks"><title>Remarks.</title><p>The soft anatomy of various <italic><tp:taxon-name>Orcula</tp:taxon-name></italic> taxa has been described in the following papers: <italic>austriaca</italic> (<xref ref-type="bibr" rid="B21">Gittenberger 1978</xref>, <xref ref-type="bibr" rid="B59">Schileyko 2012</xref>), <italic>austriaca faueri</italic> <xref ref-type="bibr" rid="B35">Klemm 1967</xref> (<xref ref-type="bibr" rid="B21">Gittenberger 1978</xref>, <xref ref-type="bibr" rid="B59">Schileyko 2012</xref>), <italic>austriaca pseudofuchsi</italic> <xref ref-type="bibr" rid="B35">Klemm 1967</xref> (<xref ref-type="bibr" rid="B21">Gittenberger 1978</xref>, <xref ref-type="bibr" rid="B59">Schileyko 2012</xref>), <italic>conica</italic> (<xref ref-type="bibr" rid="B61">Soós 1925</xref>, <xref ref-type="bibr" rid="B21">Gittenberger 1978</xref>, <xref ref-type="bibr" rid="B59">Schileyko 2012</xref>), <italic>dolium</italic> (<xref ref-type="bibr" rid="B60">Soós 1917</xref>, <xref ref-type="bibr" rid="B61">1925</xref>, <xref ref-type="bibr" rid="B63">Steenberg 1925</xref>, <xref ref-type="bibr" rid="B21">Gittenberger 1978</xref>, <xref ref-type="bibr" rid="B69">Varga 1986</xref>, <xref ref-type="bibr" rid="B25">Grossu 1987</xref>, <xref ref-type="bibr" rid="B53">Reischütz 1995</xref>, <xref ref-type="bibr" rid="B57">Schileyko 1984</xref>, <xref ref-type="bibr" rid="B58">1998</xref>, <xref ref-type="bibr" rid="B59">2012</xref>), <italic>dolium brancsikii</italic> <xref ref-type="bibr" rid="B12">Clessin 1887</xref> (<xref ref-type="bibr" rid="B53">Reischütz 1995</xref>), <italic>dolium edita</italic> Ehrmann, 1933 (<xref ref-type="bibr" rid="B59">Schileyko 2012</xref>), <italic>dolium gracilior</italic> <xref ref-type="bibr" rid="B79">Zimmermann 1932</xref> (<xref ref-type="bibr" rid="B21">Gittenberger 1978</xref>, <xref ref-type="bibr" rid="B59">Schileyko 2012</xref>) <italic>dolium infima</italic> Ehrmann, 1933 (<xref ref-type="bibr" rid="B59">Schileyko 2012</xref>), <italic>dolium pseudogularis</italic> A. J. Wagner, 1912 (<xref ref-type="bibr" rid="B21">Gittenberger 1978</xref>), <italic>fuchsi</italic> (<xref ref-type="bibr" rid="B21">Gittenberger 1978</xref>, <xref ref-type="bibr" rid="B59">Schileyko 2012</xref>), <italic>gularis</italic> (<xref ref-type="bibr" rid="B61">Soós 1925</xref>; republished by <xref ref-type="bibr" rid="B25">Grossu 1987</xref>, <xref ref-type="bibr" rid="B21">Gittenberger 1978</xref>, <xref ref-type="bibr" rid="B59">Schileyko 2012</xref>), <italic>pseudodolium</italic> (<xref ref-type="bibr" rid="B21">Gittenberger 1978</xref>), <italic>restituta</italic> (<xref ref-type="bibr" rid="B21">Gittenberger 1978</xref>), <italic>spoliata</italic> (<xref ref-type="bibr" rid="B21">Gittenberger 1978</xref>, <xref ref-type="bibr" rid="B59">Schileyko 2012</xref>), <italic>tolminensis</italic> (<xref ref-type="bibr" rid="B21">Gittenberger 1978</xref>).</p><p>The penial caecum of <italic><tp:taxon-name>Orcula (Orcula) restituta</tp:taxon-name></italic> is very short compared to other <italic><tp:taxon-name>Orcula (Orcula)</tp:taxon-name></italic> species, but the shell is similar to that of <italic><tp:taxon-name>Orcula (Orcula) gularis</tp:taxon-name></italic>. Prior to <xref ref-type="bibr" rid="B35">Klemm (1967)</xref>, <italic>restituta</italic> was considered a subspecies of <italic>gularis</italic>.</p><p>A third columellar lamella is rarely present, but can occur in a small percentage of individuals within a population. <xref ref-type="bibr" rid="B8">Brancsik (1888</xref>: 84) noted a third columellar fold in only one individual of thousands in each <italic><tp:taxon-name>Orcula dolium titan</tp:taxon-name></italic> (<xref ref-type="bibr" rid="B8">Brancsik 1888</xref>) and <italic><tp:taxon-name>Orcula dolium dolium</tp:taxon-name></italic>.</p></tp:treatment-sec><tp:treatment-sec sec-type="Distribution"><title>Distribution.</title><p>Most species have limited distributions in the Alps (mainly Austria). <italic><tp:taxon-name>Orcula dolium</tp:taxon-name></italic> is widely distributed in Central Europe, in the Alps (eastern France, Switzerland, Southern Germany, Northern Italy, Austria, Slovenia, Northern Croatia, and Slovenia) and the Western Carpathians (Northern Hungary, Slovakia, Eastern Czech Republic). The Croatian records of <italic><tp:taxon-name>Orcula dolium</tp:taxon-name></italic> and <italic><tp:taxon-name>Orcula gularis</tp:taxon-name></italic> (<xref ref-type="bibr" rid="B64">Stossich 1880</xref>, <xref ref-type="bibr" rid="B65">1899</xref>, <xref ref-type="bibr" rid="B79">Zimmermann, 1932</xref>) have not been verified by recent investigations.</p><p>Our knowledge of the distribution of <italic><tp:taxon-name>Orcula dolium</tp:taxon-name></italic> is distorted due to misidentified material. Probably all reports of this species (living and fossil) from Spain (e.g. <xref ref-type="bibr" rid="B39">Llamas et al. 1995</xref>) refer to <italic><tp:taxon-name>Orculella aragonica</tp:taxon-name></italic> (see <xref ref-type="bibr" rid="B1">Arrébola et al. 2012</xref>). Italian (Toscana) records (<xref ref-type="bibr" rid="B76">Zanchetta et al. 2004</xref>, <xref ref-type="bibr" rid="B77">2006</xref>) refer to a yet unknown <italic><tp:taxon-name>Orculella</tp:taxon-name></italic> species (see photo in <xref ref-type="bibr" rid="B77">Zanchetta et al. 2006</xref>). <xref ref-type="bibr" rid="B13">Damjanov and Likharev (1975)</xref> reported <italic><tp:taxon-name>Orcula dolium</tp:taxon-name></italic> from the Balkan Peninsula, South, Central and West Europe, the Crimea, Western Ukraine, Central Asia, Tunisia, Ethiopia and northen Iran. This distribution is much broader than that of <italic><tp:taxon-name>Orcula dolium</tp:taxon-name></italic> and probably refers to the distribution of the family <tp:taxon-name>Orculidae</tp:taxon-name>. <xref ref-type="bibr" rid="B38">Likharev and Rammelmejer (1952)</xref> and <xref ref-type="bibr" rid="B67">Sysoev and Schileyko (2009)</xref> speculated that <italic><tp:taxon-name>Orcula dolium</tp:taxon-name></italic> occurs in Ukraine. This supposition has been included in distribution maps (<xref ref-type="bibr" rid="B73">Welter-Schultes, 2012</xref>), but to date the taxon’s occurrence in Ukraine has not been verified data (<xref ref-type="bibr" rid="B3">Balashov and Gural-Sverlova 2012</xref>). <xref ref-type="bibr" rid="B62">Soós (1943)</xref> mentioned that during careful collections around Munkács (Mukachevo, southwest Ukraine), Traxler was not able to find the species.</p><p><!--PageBreak--><italic><tp:taxon-name>Orcula dolium</tp:taxon-name></italic> was more widely distributed during the Pleistocene. The northernmost localities were published by <xref ref-type="bibr" rid="B40">Ložek (2006)</xref> (Czech Republic, ca, 30 km north <!--PageBreak-->of Prague) and <xref ref-type="bibr" rid="B44">Moine et al. (2005)</xref> (Germany, northern Baden-Württemberg). The southernmost locality was reported by <xref ref-type="bibr" rid="B42">Mitrović (2007)</xref> from the Serbian Kisiljevo.</p><p><xref ref-type="bibr" rid="B56">Sacco (1897)</xref> described <italic><tp:taxon-name>Orcula dolium</tp:taxon-name></italic> var. <italic>pliopedemontana</italic> from the middle Pliocene sediments at Ceresole d’Alba (Italy: ‘’Villafranchiano’’). The description is unfortunately insufficient and the taxonomic position of this form is uncertain (<xref ref-type="bibr" rid="B19">Ferrero-Mortara et al. 1984</xref>, <xref ref-type="bibr" rid="B51">Pilsbry 1922</xref>). More recently, <xref ref-type="bibr" rid="B11">Ciangherotti et al. (2007)</xref> made no mention of the species from the same sediment layers.</p></tp:treatment-sec><ref-list><ref id="B72"><mixed-citation xmlns:xlink="http://www.w3.org/1999/xlink" xlink:type="simple"><person-group><name name-style="western"><surname>Wagner</surname><given-names>AJ</given-names></name></person-group> (<year>1912</year>) <source>Beschreibungen neuer Land- und Süßwasserschnecken aus Südösterreich, Kroatien und Bosnien. Verhandlungen der kaiserlich-königlichen Zoologisch-Botanischen Gesellschaft in Wien 62: 246–260. <ext-link ext-link-type="uri" xlink:href="http://biodiversitylibrary.org/item/47784#page/494/mode/1up" xlink:type="simple">http://biodiversitylibrary.org/item/47784#page/494/mode/1up</ext-link></source></mixed-citation></ref><ref id="B21"><mixed-citation xmlns:xlink="http://www.w3.org/1999/xlink" xlink:type="simple"><person-group><name name-style="western"><surname>Gittenberger</surname><given-names>E</given-names></name></person-group> (<year>1978</year>) <source>Beiträge zur Kenntnis der Pupillacea VIII. Einiges über Orculidae. Zoologische Verhandelingen 163: 1–44. <ext-link ext-link-type="uri" xlink:href="http://www.repository.naturalis.nl/document/149053" xlink:type="simple">http://www.repository.naturalis.nl/document/149053</ext-link></source></mixed-citation></ref><ref id="B59"><mixed-citation xmlns:xlink="http://www.w3.org/1999/xlink" xlink:type="simple"><person-group><name name-style="western"><surname>Schileyko</surname><given-names>AA</given-names></name></person-group> (<year>2012</year>) <source>On the anatomy of Orculidae with special reference to the spermatophores (Gastropoda Pulmonata, Stylommatophora). Ruthenica, 22 (2): 141–158. <ext-link ext-link-type="uri" xlink:href="http://www.ruthenica.com/documents/Vol22_Schileyko_141-158.pdf" xlink:type="simple">http://www.ruthenica.com/documents/Vol22_Schileyko_141-158.pdf</ext-link></source></mixed-citation></ref><ref id="B35"><mixed-citation xmlns:xlink="http://www.w3.org/1999/xlink" xlink:type="simple"><person-group><name name-style="western"><surname>Klemm</surname><given-names>W</given-names></name></person-group> (<year>1967</year>) <article-title>Über ostalpine Orculae.</article-title><source>Archiv für Molluskenkunde</source><volume>96</volume>: <fpage>101</fpage>-<lpage>111</lpage>.</mixed-citation></ref><ref id="B61"><mixed-citation xmlns:xlink="http://www.w3.org/1999/xlink" xlink:type="simple"><person-group><name name-style="western"><surname>Soós</surname><given-names>L</given-names></name></person-group> (<year>1925</year>) <article-title>Weitere Beiträge zur Kenntnis des Genitalapparates von <italic>Orcula</italic>.</article-title><source>Archiv für Molluskenkunde</source><volume>57</volume>: <fpage>94</fpage>-<lpage>99</lpage>.</mixed-citation></ref><ref id="B60"><mixed-citation xmlns:xlink="http://www.w3.org/1999/xlink" xlink:type="simple"><person-group><name name-style="western"><surname>Soós</surname><given-names>L</given-names></name></person-group> (<year>1917</year>) <article-title>Vizsgálatok a magyarországi Pulmonáták rendszertani anatomiája köréből. - Zur systematischen Anatomie der ungarischen Pulmonaten.</article-title><source>Annales Historico-Naturales Musei Nationalis Hungarici</source><volume>15</volume>: <fpage>1</fpage>-<lpage>165</lpage>.</mixed-citation></ref><ref id="B63"><mixed-citation xmlns:xlink="http://www.w3.org/1999/xlink" xlink:type="simple"><person-group><name name-style="western"><surname>Steenberg</surname><given-names>CM</given-names></name></person-group> (<year>1925</year>) <article-title>Etudes sur l’anatomie et la systématique des maillots (fam. Pupillidae s. lat.).</article-title><source>Videnskabelige Meddelelser fra Dansk Naturhistorisk Forening i København</source><volume>80</volume>: <fpage>1</fpage>-<lpage>215</lpage>.</mixed-citation></ref><ref id="B69"><mixed-citation xmlns:xlink="http://www.w3.org/1999/xlink" xlink:type="simple"><person-group><name name-style="western"><surname>Varga</surname><given-names>A</given-names></name></person-group> (<year>1986</year>) <source>A magyarországi Stylommatophorák ivarszervanatómiai vizsgálata. I. Folia Historico Naturalia Musei Matraensis, 11: 71–109. <ext-link ext-link-type="uri" xlink:href="http://www.matramuzeum.hu/e107_files/public/docrep/vol.11._1986.PDF" xlink:type="simple">http://www.matramuzeum.hu/e107_files/public/docrep/vol.11._1986.PDF</ext-link></source></mixed-citation></ref><ref id="B25"><mixed-citation xmlns:xlink="http://www.w3.org/1999/xlink" xlink:type="simple"><person-group><name name-style="western"><surname>Grossu</surname><given-names>AV</given-names></name></person-group> (<year>1987</year>) <source>Gastropoda Romaniae 2.</source><publisher-name>Subclasa Pulmonata. I Ordo Basommatophora. II Ordo Stylommatophora, Suprafamiliile: Succinacea, Cochlicopacea, Pupillacea. Editura Litera</publisher-name>, <publisher-loc>Bucureşti</publisher-loc>, <lpage>443</lpage> pp.</mixed-citation></ref><ref id="B53"><mixed-citation xmlns:xlink="http://www.w3.org/1999/xlink" xlink:type="simple"><person-group><name name-style="western"><surname>Reischütz</surname><given-names>PL</given-names></name></person-group> (<year>1995</year>) <source>Zur Kenntnis der Genitalmorphologie von <italic>Orcula brancsikii</italic> Clessin 1887 (Gastropoda: Stylommatophora: Pupillacea). Nachrichtenblatt der Ersten Vorarlberger Malakologischen Gesellschaft 3: 30–33. <ext-link ext-link-type="uri" xlink:href="http://www.landesmuseum.at/pdf_frei_remote/NachErstMalaGes_3_0030-0033.pdf" xlink:type="simple">http://www.landesmuseum.at/pdf_frei_remote/NachErstMalaGes_3_0030-0033.pdf</ext-link></source></mixed-citation></ref><ref id="B57"><mixed-citation xmlns:xlink="http://www.w3.org/1999/xlink" xlink:type="simple"><person-group><name name-style="western"><surname>Schileyko</surname><given-names>AA</given-names></name></person-group> (<year>1984</year>) <source>Terrestrial molluscs of the suborder Pupillina of the USSR fauna (Gastropoda, Pulmonata, Geophila). Fauna USSR, N.S., N. 130. Mollusca. Vol. III, no 3. Nauka, Leningrad, 399 pp. (in Russian).</source></mixed-citation></ref><ref id="B58"><mixed-citation xmlns:xlink="http://www.w3.org/1999/xlink" xlink:type="simple"><person-group><name name-style="western"><surname>Schileyko</surname><given-names>AA</given-names></name></person-group> (<year>1998</year>) <article-title>Treatise on Recent Terrestrial Pulmonate Molluscs 1. Achatinellidae, Amastridae, Orculidae, Strobilopsidae, Spelaeodiscidae, Valloniidae, Cochlicopidae, Pupillidae, Chondrinidae, Pyramidulidae.</article-title><source>Ruthenica, Supplement</source><volume>2</volume>: <fpage>1</fpage>-<lpage>127</lpage>.</mixed-citation></ref><ref id="B12"><mixed-citation xmlns:xlink="http://www.w3.org/1999/xlink" xlink:type="simple"><person-group><name name-style="western"><surname>Clessin</surname><given-names>S</given-names></name></person-group> (<year>1887</year>) <source>Die Molluskenfauna Österreich-Ungarns und der Schweiz.</source><publisher-name>Bauer &amp; Raspe</publisher-name>, <publisher-loc>Nürnberg</publisher-loc>, <lpage>858</lpage> pp.</mixed-citation></ref><ref id="B79"><mixed-citation xmlns:xlink="http://www.w3.org/1999/xlink" xlink:type="simple"><person-group><name name-style="western"><surname>Zimmermann</surname><given-names>S</given-names></name></person-group> (<year>1932</year>) <article-title>Ueber die Verbreitung und die Formen des Genus <italic>Orcula</italic> Held in den Ostalpen.</article-title><source>Zeitschrift für Wissenschaftliche Zoologie, Abteilung B, Archiv für Naturgeschichte (Zeitschrift für Systematische Zoologie) (Neue Folge)</source><volume>1</volume>: <fpage>1</fpage>-<lpage>56</lpage>.</mixed-citation></ref><ref id="B8"><mixed-citation xmlns:xlink="http://www.w3.org/1999/xlink" xlink:type="simple"><person-group><name name-style="western"><surname>Brancsik</surname><given-names>K</given-names></name></person-group> (<year>1888</year>) <article-title><italic>Pupa brancsikii</italic> Clessin keine Species.</article-title><source>Jahresheft des Naturwissenschaftlichen Vereins des Trencsiner Komitates</source><volume>10</volume>: <fpage>81</fpage>-<lpage>85</lpage>.</mixed-citation></ref><ref id="B64"><mixed-citation xmlns:xlink="http://www.w3.org/1999/xlink" xlink:type="simple"><person-group><name name-style="western"><surname>Stossich</surname><given-names>A</given-names></name></person-group> (<year>1880</year>) <source>Il Carso Liburnico. Bollettino della Società Adriatica di Scienze Naturali in Trieste 5: 333–351. <ext-link ext-link-type="uri" xlink:href="http://biodiversitylibrary.org/item/45356#page/389/mode/1up" xlink:type="simple">http://biodiversitylibrary.org/item/45356#page/389/mode/1up</ext-link></source></mixed-citation></ref><ref id="B65"><mixed-citation xmlns:xlink="http://www.w3.org/1999/xlink" xlink:type="simple"><person-group><name name-style="western"><surname>Stossich</surname><given-names>A</given-names></name></person-group> (<year>1899</year>) <source>Contribuzione alla fauna malacologica terrestre e fl uviale del territorio di Trieste e in parte delle località contermini. Bollettino della Società Adriatica di Scienze Naturali in Trieste 19: 17–54. <ext-link ext-link-type="uri" xlink:href="http://biodiversitylibrary.org/item/46056#page/59/mode/1up" xlink:type="simple">http://biodiversitylibrary.org/item/46056#page/59/mode/1up</ext-link></source></mixed-citation></ref><ref id="B39"><mixed-citation xmlns:xlink="http://www.w3.org/1999/xlink" xlink:type="simple"><person-group><name name-style="western"><surname>Llamas</surname><given-names>J</given-names></name><name name-style="western"><surname>Torres</surname><given-names>T</given-names></name><name name-style="western"><surname>Canoira</surname><given-names>L</given-names></name><name name-style="western"><surname>García</surname><given-names>Alonso P</given-names></name><name name-style="western"><surname>García</surname><given-names>Cortés A</given-names></name><name name-style="western"><surname>Hoyos</surname><given-names>M</given-names></name><name name-style="western"><surname>Mansilla</surname><given-names>H</given-names></name><name name-style="western"><surname>Meyer</surname><given-names>V</given-names></name><name name-style="western"><surname>Nodal</surname><given-names>T</given-names></name></person-group> (<year>1995</year>) <source>Aminocronología de los depósitos del Pleistoceno Medio de Redueña, Madrid. Geogaceta 17: 43–45. <ext-link ext-link-type="uri" xlink:href="http://www.sociedadgeologica.es/archivos/geogacetas/Geo17/Art11.pdf" xlink:type="simple">http://www.sociedadgeologica.es/archivos/geogacetas/Geo17/Art11.pdf</ext-link></source></mixed-citation></ref><ref id="B1"><mixed-citation xmlns:xlink="http://www.w3.org/1999/xlink" xlink:type="simple"><person-group><name name-style="western"><surname>Arrébola</surname><given-names>J</given-names></name><name name-style="western"><surname>Razkin</surname><given-names>O</given-names></name><name name-style="western"><surname>Gómez-Moliner</surname><given-names>B</given-names></name><name name-style="western"><surname>Páll-Gergely</surname><given-names>B</given-names></name></person-group> (<year>2012</year>) <source>Redescription of <italic>Orculella aragonica</italic> (Westerlund 1897), an Iberian species different from <italic>O. bulgarica</italic> (Hesse 1915) (Gastropoda: Pulmonata: Orculidae). North-Western Journal of Zoology 8 (2): 292–299. <ext-link ext-link-type="uri" xlink:href="http://biozoojournals.3x.ro/nwjz/content/v8n2/nwjz.121126.Arrebola.pdf" xlink:type="simple">http://biozoojournals.3x.ro/nwjz/content/v8n2/nwjz.121126.Arrebola.pdf</ext-link></source></mixed-citation></ref><ref id="B76"><mixed-citation xmlns:xlink="http://www.w3.org/1999/xlink" xlink:type="simple"><person-group><name name-style="western"><surname>Zanchetta</surname><given-names>G</given-names></name><name name-style="western"><surname>Bonadonna</surname><given-names>FP</given-names></name><name name-style="western"><surname>Marcolini</surname><given-names>F</given-names></name><name name-style="western"><surname>Ciampalini</surname><given-names>A</given-names></name><name name-style="western"><surname>Fallick</surname><given-names>AE</given-names></name><name name-style="western"><surname>Leone</surname><given-names>G</given-names></name><name name-style="western"><surname>Michelucci</surname><given-names>L</given-names></name></person-group> (<year>2004</year>) <source>Intra-Tyrrhenian cooling event deduced by a non-marine mollusc assemblage at Villa S. Giorgio (Livorno, Italy). Bollettino della Società Paleontologica Italiana 43: 331–343.</source></mixed-citation></ref><ref id="B77"><mixed-citation xmlns:xlink="http://www.w3.org/1999/xlink" xlink:type="simple"><person-group><name name-style="western"><surname>Zanchetta</surname><given-names>G</given-names></name><name name-style="western"><surname>Becattini</surname><given-names>R</given-names></name><name name-style="western"><surname>Bonadonna</surname><given-names>FP</given-names></name><name name-style="western"><surname>Bossio</surname><given-names>A</given-names></name><name name-style="western"><surname>Ciampalini</surname><given-names>A</given-names></name><name name-style="western"><surname>Colonese</surname><given-names>A</given-names></name><name name-style="western"><surname>Dall’Antonia</surname><given-names>B</given-names></name><name name-style="western"><surname>Fallick</surname><given-names>AE</given-names></name><name name-style="western"><surname>Leone</surname><given-names>G</given-names></name><name name-style="western"><surname>Marcolini</surname><given-names>F</given-names></name><name name-style="western"><surname>Lippi</surname><given-names>MM</given-names></name><name name-style="western"><surname>Michelucci</surname><given-names>L</given-names></name></person-group> (<year>2006</year>) <source>Late middle Pleistocene cool non-marine mollusc and small mammal faunas from Livorno (Italy). Rivista Italiana di Paleontologia e Stratigrafia 112: 135–155. <ext-link ext-link-type="uri" xlink:href="http://159.226.74.2/wxdata/En/Show.asp?id=7381" xlink:type="simple">http://159.226.74.2/wxdata/En/Show.asp?id=7381</ext-link></source></mixed-citation></ref><ref id="B13"><mixed-citation xmlns:xlink="http://www.w3.org/1999/xlink" xlink:type="simple"><person-group><name name-style="western"><surname>Damjanov</surname><given-names>S</given-names></name><name name-style="western"><surname>Likharev</surname><given-names>I</given-names></name></person-group> (<year>1975</year>) <source>Fauna Bulgarica, Gastropoda terrestria, vol.</source><publisher-name>IV. Bulgarian Academy of Sciences</publisher-name>, <publisher-loc>Sofia</publisher-loc>, <lpage>425</lpage> pp.</mixed-citation></ref><ref id="B38"><mixed-citation xmlns:xlink="http://www.w3.org/1999/xlink" xlink:type="simple"><person-group><name name-style="western"><surname>Likharev</surname><given-names>IM</given-names></name><name name-style="western"><surname>Rammelmejer</surname><given-names>ES</given-names></name></person-group> (<year>1952</year>) <source>Nazemnye mollyuski fauny SSSR. Opredeliteli po Faune SSSR, Izdavaemye Zoologicheskim Institutom Akademii Nauk SSSR 43.</source><publisher-name>Israel Program for Scientific Translations, Moskva</publisher-name>, <publisher-loc>Leningrad</publisher-loc>, <lpage>511</lpage> pp.</mixed-citation></ref><ref id="B67"><mixed-citation xmlns:xlink="http://www.w3.org/1999/xlink" xlink:type="simple"><person-group><name name-style="western"><surname>Sysoev</surname><given-names>A</given-names></name><name name-style="western"><surname>Schileyko</surname><given-names>A</given-names></name></person-group> (<year>2009</year>) <source>Land snails and slugs of Russia and adjacent countries.</source><publisher-name>Pensoft</publisher-name>, <publisher-loc>Sofia</publisher-loc>, <lpage>312</lpage> pp.</mixed-citation></ref><ref id="B73"><mixed-citation xmlns:xlink="http://www.w3.org/1999/xlink" xlink:type="simple"><person-group><name name-style="western"><surname>Welter-Schultes</surname><given-names>F</given-names></name></person-group> (<year>2012</year>) <source>European non-marine molluscs, a guide for species identification.</source><publisher-name>Planet Poster Editions</publisher-name>, <publisher-loc>Göttingen</publisher-loc>, <lpage>679</lpage> pp.</mixed-citation></ref><ref id="B3"><mixed-citation xmlns:xlink="http://www.w3.org/1999/xlink" xlink:type="simple"><person-group><name name-style="western"><surname>Balashov</surname><given-names>I</given-names></name><name name-style="western"><surname>Gural-Sverlova</surname><given-names>N</given-names></name></person-group> (<year>2012</year>) <article-title>An annotated checklist of the terrestrial molluscs of Ukraine. Journal of Conchology.</article-title><volume>41</volume> (<issue>1</issue>): <fpage>91</fpage>-<lpage>109</lpage>.</mixed-citation></ref><ref id="B62"><mixed-citation xmlns:xlink="http://www.w3.org/1999/xlink" xlink:type="simple"><person-group><name name-style="western"><surname>Soós</surname><given-names>L</given-names></name></person-group> (<year>1943</year>) <source>: A Kárpát-medence Mollusca faunája - Budapest: pp 478.</source></mixed-citation></ref><ref id="B40"><mixed-citation xmlns:xlink="http://www.w3.org/1999/xlink" xlink:type="simple"><person-group><name name-style="western"><surname>Ložek</surname><given-names>V</given-names></name></person-group> (<year>2006</year>) <article-title>Last Glacial paleoenvironments of the West Carpathians in the light of fossil malacofauna.</article-title><source>Journal of Geological Sciences</source><volume>26</volume>: <fpage>73</fpage>-<lpage>84</lpage>.</mixed-citation></ref><ref id="B44"><mixed-citation xmlns:xlink="http://www.w3.org/1999/xlink" xlink:type="simple"><person-group><name name-style="western"><surname>Moine</surname><given-names>O</given-names></name><name name-style="western"><surname>Rousseau</surname><given-names>DD</given-names></name><name name-style="western"><surname>Antoine</surname><given-names>P</given-names></name></person-group> (<year>2005</year>) <article-title>Terrestrial molluscan records of Weichselian Lower to Middle Pleniglacial climatic changes from the Nussloch loess series (Rhine Valley, Germany): the impact of local factors.</article-title><source>Boreas</source><volume>34</volume>: <fpage>363</fpage>-<lpage>380</lpage>. doi: <ext-link ext-link-type="uri" xlink:href="http://dx.doi.org/10.1080/03009480510013060" xlink:type="simple">10.1080/03009480510013060</ext-link></mixed-citation></ref><ref id="B42"><mixed-citation xmlns:xlink="http://www.w3.org/1999/xlink" xlink:type="simple"><person-group><name name-style="western"><surname>Mitrović</surname><given-names>B</given-names></name></person-group> (<year>2007</year>) <source>Pleistocene malacofauna of the Požarevac Danube Area (Ne Serbia). Geološki anali Balkanskoga poluostrva 68: 81–89. <ext-link ext-link-type="uri" xlink:href="http://www.doiserbia.nb.rs/img/doi/0350-0608/2007/0350-06080701081M.pdf" xlink:type="simple">http://www.doiserbia.nb.rs/img/doi/0350-0608/2007/0350-06080701081M.pdf</ext-link></source></mixed-citation></ref><ref id="B56"><mixed-citation xmlns:xlink="http://www.w3.org/1999/xlink" xlink:type="simple"><person-group><name name-style="western"><surname>Sacco</surname><given-names>F.</given-names></name></person-group> (<year>1897</year>) <source>. I Molluschi dei terreni terziari del Piemonte e della Liguria. Parte XXII Gasteropoda (fine) (Pleuromariidae, Scissurellidae, Haliotidae, Fissurellidae, Tecturidae, Patellidae, Oocorythidae, Cyclophoridae, Cyclostomidae, Aciculidae, Truncatellidae, Acteonidae, Tornatinidae, Scaphandridae, Bullidae, Cylicnidae, Philinidae, Umbrellidae). Pulmonata (Testacellidae, Limacidae, Vitrinidae, Helicidae, Pupidae, Stenogyridae, Succineidae, Auriculidae, Limnaeidae, Physidae, Siphonaridae). - Amphineura (Chitonidae). Scaphopoda (Dentalidae). Carlo Clausen, Torino, 148 pp. <ext-link ext-link-type="uri" xlink:href="http://biodiversitylibrary.org/item/46677#page/9/mode/1up" xlink:type="simple">http://biodiversitylibrary.org/item/46677#page/9/mode/1up</ext-link></source></mixed-citation></ref><ref id="B19"><mixed-citation xmlns:xlink="http://www.w3.org/1999/xlink" xlink:type="simple"><person-group><name name-style="western"><surname>Ferrero</surname><given-names>Mortara E</given-names></name><name name-style="western"><surname>Montefameglio</surname><given-names>L</given-names></name><name name-style="western"><surname>Novelli</surname><given-names>M</given-names></name><name name-style="western"><surname>Opesso</surname><given-names>G</given-names></name><name name-style="western"><surname>Pavia</surname><given-names>G</given-names></name><name name-style="western"><surname>Tampieri</surname><given-names>R</given-names></name></person-group> (<year>1984</year>) <article-title>Catalogo dei tipi e degli esemplari figurati della collezione Bellardi e Sacco. Parte II.</article-title><source>Museo Regionale di Scienze Naturali (Torino), Cataloghi</source><volume>7</volume>: <fpage>1</fpage>-<lpage>484</lpage></mixed-citation></ref><ref id="B51"><mixed-citation xmlns:xlink="http://www.w3.org/1999/xlink" xlink:type="simple"><person-group><name name-style="western"><surname>Pilsbry</surname><given-names>HA</given-names></name></person-group> (<year>1922–1926</year>) <source>Manual of Conchology.</source><publisher-name>Vol. XXVII. Pupillidae (Orculinae, Pagodulinae, Acanthinulinae, etc.). Academy of Natural Sciences of Philadelphia</publisher-name>, <publisher-loc>Philadelphia</publisher-loc>, <lpage>369</lpage> pp.</mixed-citation></ref><ref id="B11"><mixed-citation xmlns:xlink="http://www.w3.org/1999/xlink" xlink:type="simple"><person-group><name name-style="western"><surname>Ciangherotti</surname><given-names>A</given-names></name><name name-style="western"><surname>Esu</surname><given-names>D</given-names></name><name name-style="western"><surname>Martinetto</surname><given-names>E</given-names></name><name name-style="western"><surname>Giuntelli</surname><given-names>P</given-names></name></person-group> (<year>2007</year>) <source>The remarkable Middle Pliocene non-marine mollusc record from Ceresole d’Alba, Piedmont, north-west Italy: Biochronology, palaeobiogeography and palaeoecology supported by fossil plants. Geobios 40 (5): 573–587. <ext-link ext-link-type="uri" xlink:href="http://www.em-consulte.com/en/article/129066" xlink:type="simple">http://www.em-consulte.com/en/article/129066</ext-link></source> doi: <ext-link ext-link-type="uri" xlink:href="http://dx.doi.org/10.1016/j.geobios.2006.10.005" xlink:type="simple">10.1016/j.geobios.2006.10.005</ext-link></mixed-citation></ref></ref-list></tp:taxon-treatment>
