# Supplementary material for: Subgeneric division of the genus Orcula Held 1837 with remarks on Romanian orculid data (Gastropoda, Pulmonata, Orculidae)
Source: Zookeys. 2013 May 17;(301):25–49. doi: 10.3897/zookeys.301.5304 (PMC3689135; doi:10.3897/zookeys.301.5304)
Supplement: XML Treatment for Orcula (Illyriobanatica) [file zookeys.301.5304-treatment3.xml]

<!DOCTYPE tp:taxon-treatment
  PUBLIC "-//TaxonX//DTD Taxonomic Treatment Publishing DTD v0 20100105//EN" "tax-treatment-NSO.dtd">
<tp:taxon-treatment xmlns:tp="http://www.plazi.org/taxpub"><tp:treatment-meta><mixed-citation publication-type="journal"><person-group><name><surname>Páll-Gergely</surname><given-names>Barna</given-names></name><name><surname>Deli</surname><given-names>Tamás</given-names></name><name><surname>Irikov</surname><given-names>Atanas</given-names></name><name><surname>Harl</surname><given-names>Josef</given-names></name></person-group><article-title>Subgeneric division of the genus 
                    <italic>Orcula</italic> Held 1837 with remarks on Romanian orculid data (Gastropoda, Pulmonata, Orculidae)</article-title><source>Zookeys</source><day>17</day><month>5</month><year>2013</year><volume>2013</volume><issue>301</issue><fpage>25</fpage><lpage>49</lpage><pub-id pub-id-type="doi">10.3897/zookeys.301.5304</pub-id></mixed-citation></tp:treatment-meta><tp:nomenclature><tp:taxon-name>
                            <tp:taxon-name-part taxon-name-part-type="genus">Orcula</tp:taxon-name-part>
                            (<tp:taxon-name-part taxon-name-part-type="subgenus">Illyriobanatica</tp:taxon-name-part>)
                        </tp:taxon-name><tp:taxon-authority>Páll-Gergely &amp; Deli</tp:taxon-authority><tp:taxon-status xmlns:xlink="http://www.w3.org/1999/xlink" xlink:type="simple">subgen. n.</tp:taxon-status></tp:nomenclature><tp:treatment-sec sec-type="Type species"><title>Type species.</title><p><italic><tp:taxon-name>Pupa (Orcula) jetschini</tp:taxon-name></italic> M. von <xref ref-type="bibr" rid="B34">Kimakowicz 1883</xref>.</p></tp:treatment-sec><tp:treatment-sec sec-type="Diagnosis"><title>Diagnosis.</title><p>Shell usually with strong axial sculpture (irregular ribs), with two columellar lamellae, apex rather rounded, not attenuate. The penial caecum usually consists of two parts (‘’tubercles’’) and its length is less than half that of the penis.</p></tp:treatment-sec><tp:treatment-sec sec-type="Etymology"><title>Etymology.</title><p>The name of this new subgenus refers to its distribution in the Illyrian and Banatic biogeographical regions. It is feminine.</p></tp:treatment-sec><tp:treatment-sec sec-type="Content"><title>Content.</title><p><italic>jetschini</italic>, <italic>schmidtii</italic> and <italic>wagneri</italic>.</p></tp:treatment-sec><tp:treatment-sec sec-type="Distribution"><title>Distribution.</title><p>Montenegro, Albania, Northwestern Greece, Kosovo, Macedonia (<italic><tp:taxon-name>Orcula wagneri</tp:taxon-name></italic> and <italic><tp:taxon-name>Orcula schmidtii</tp:taxon-name></italic>) and the western part of Romania (<italic><tp:taxon-name>Orcula jetschini</tp:taxon-name></italic>).</p></tp:treatment-sec><tp:treatment-sec sec-type="Remarks"><title>Remarks.</title><p>The reproductive anatomy of <italic><tp:taxon-name>Orcula schmidtii transversalis</tp:taxon-name></italic> (<xref ref-type="bibr" rid="B75">Westerlund 1894</xref>) was described by <xref ref-type="bibr" rid="B28">Hausdorf (1987)</xref> and <xref ref-type="bibr" rid="B54">Reischütz and Sattmann (1990)</xref>. According to <xref ref-type="bibr" rid="B28">Hausdorf (1987)</xref>, the penial caecum of <italic><tp:taxon-name>Orcula schmidtii transversalis</tp:taxon-name></italic> is short, but simple. The caecum appears double in the illustration provided by <xref ref-type="bibr" rid="B54">Reischütz and Sattmann (1990)</xref>.</p></tp:treatment-sec><ref-list><ref id="B34"><mixed-citation xmlns:xlink="http://www.w3.org/1999/xlink" xlink:type="simple"><person-group><name name-style="western"><surname>Kimakowicz</surname><given-names>M von</given-names></name></person-group> (<year>1883</year>) <article-title>Beitrag zur Mollusken-Fauna Siebenbürgens.</article-title><source>Verhandlungen und Mittheilungen des Siebenbürgischen Vereins für Naturwissenschaften in Hermannstadt</source><volume>33</volume>: <fpage>11</fpage>-<lpage>83</lpage>.</mixed-citation></ref><ref id="B75"><mixed-citation xmlns:xlink="http://www.w3.org/1999/xlink" xlink:type="simple"><person-group><name name-style="western"><surname>Westerlund</surname><given-names>CA</given-names></name></person-group> (<year>1894</year>) <source>Specilegium malacologicum. Neue Binnen-Conchylien aus der paläarktischen Region. V. Nachrichtsblatt der Deutschen Malakozoologischen Gesellschaft 26 (9/10): 163–177, 190–205. <ext-link ext-link-type="uri" xlink:href="http://biodiversitylibrary.org/item/53280#page/403/mode/1up" xlink:type="simple">http://biodiversitylibrary.org/item/53280#page/403/mode/1up</ext-link></source></mixed-citation></ref><ref id="B28"><mixed-citation xmlns:xlink="http://www.w3.org/1999/xlink" xlink:type="simple"><person-group><name name-style="western"><surname>Hausdorf</surname><given-names>B</given-names></name></person-group> (<year>1987</year>) <source>Zum Vorkommen der Gattung <italic>Orcula</italic> Held in Griechenland (Gastropoda: Orculidae). Archiv für Molluskenkunde 118 (1/3): 51–55.</source></mixed-citation></ref><ref id="B54"><mixed-citation xmlns:xlink="http://www.w3.org/1999/xlink" xlink:type="simple"><person-group><name name-style="western"><surname>Reischütz</surname><given-names>PL</given-names></name><name name-style="western"><surname>Sattmann</surname><given-names>H</given-names></name></person-group> (<year>1990</year>) <source>Beiträge zur Molluskenfauna des Epirus, II. Annalen des Naturhistorischen Museums in Wien 91B: 253–272. <ext-link ext-link-type="uri" xlink:href="http://www.landesmuseum.at/pdf_frei_remote/ANNA_91B_0253-0272.pdf" xlink:type="simple">http://www.landesmuseum.at/pdf_frei_remote/ANNA_91B_0253-0272.pdf</ext-link></source></mixed-citation></ref></ref-list></tp:taxon-treatment>
