# Supplementary material for: Subgeneric division of the genus Orcula Held 1837 with remarks on Romanian orculid data (Gastropoda, Pulmonata, Orculidae)
Source: Zookeys. 2013 May 17;(301):25–49. doi: 10.3897/zookeys.301.5304 (PMC3689135; doi:10.3897/zookeys.301.5304)
Supplement: XML Treatment for Orcula (Illyriobanatica) jetschini [file zookeys.301.5304-treatment4.xml]

<!DOCTYPE tp:taxon-treatment
  PUBLIC "-//TaxonX//DTD Taxonomic Treatment Publishing DTD v0 20100105//EN" "tax-treatment-NSO.dtd">
<tp:taxon-treatment xmlns:tp="http://www.plazi.org/taxpub"><tp:treatment-meta><mixed-citation publication-type="journal"><person-group><name><surname>Páll-Gergely</surname><given-names>Barna</given-names></name><name><surname>Deli</surname><given-names>Tamás</given-names></name><name><surname>Irikov</surname><given-names>Atanas</given-names></name><name><surname>Harl</surname><given-names>Josef</given-names></name></person-group><article-title>Subgeneric division of the genus 
                    <italic>Orcula</italic> Held 1837 with remarks on Romanian orculid data (Gastropoda, Pulmonata, Orculidae)</article-title><source>Zookeys</source><day>17</day><month>5</month><year>2013</year><volume>2013</volume><issue>301</issue><fpage>25</fpage><lpage>49</lpage><pub-id pub-id-type="doi">10.3897/zookeys.301.5304</pub-id></mixed-citation></tp:treatment-meta><tp:nomenclature><tp:taxon-name>
                            <tp:taxon-name-part taxon-name-part-type="genus">Orcula</tp:taxon-name-part>
                            (<tp:taxon-name-part taxon-name-part-type="subgenus">Illyriobanatica</tp:taxon-name-part>)
                            <tp:taxon-name-part taxon-name-part-type="species">jetschini</tp:taxon-name-part>
                        <object-id xmlns:xlink="http://www.w3.org/1999/xlink" xlink:type="simple">http://species-id.net/wiki/Orcula_jetschini</object-id>
								</tp:taxon-name><tp:taxon-authority>(Kimakowicz 1883)</tp:taxon-authority><tp:nomenclature-citation-list><tp:nomenclature-citation><tp:taxon-name>Pupa (Pupilla) dolium</tp:taxon-name><comment>, Bielz, Fauna der Land- und Süsswasser-Mollusken Siebenbürgens, 89. (1863)</comment></tp:nomenclature-citation><tp:nomenclature-citation><tp:taxon-name>Pupilla dolium</tp:taxon-name><comment>, — Bielz, Fauna der Land- und Süsswasser-Mollusken Siebenbürgens: 94–95. (1867)</comment></tp:nomenclature-citation><tp:nomenclature-citation><tp:taxon-name>Pupa (Orcula) jetschini</tp:taxon-name><comment> Kimakowicz, M. von. — Verhandlungen und Mittheilungen, 33: 44–46. (1883)</comment></tp:nomenclature-citation><tp:nomenclature-citation><tp:taxon-name>Orcula jetschini</tp:taxon-name><comment>, — Pilsbry: Manual of Conchology: 5, 17., Plate 2, fig. 10–11 . [‘’Transylvania, restricted to the southwestern part: Vajda-Hunyad and Bad Gyogy (Kimakowicz), Judenberg near Zalatna (Jickeli). Cerna valley at Mehadia in the Banat (Jetschin) ’’]. (1922)</comment></tp:nomenclature-citation><tp:nomenclature-citation><tp:taxon-name>Orcula jetschini</tp:taxon-name><comment>, — Soós: A Kárpát-medence Mollusca faunája: 155–156, plate 6, fig. 18. (1943)</comment></tp:nomenclature-citation><!--PageBreak--><!--PageBreak--><tp:nomenclature-citation><tp:taxon-name>Orcula jetschini</tp:taxon-name><comment>, — Kerney et al. Die Landschnecken Nord- und Mitteleuropas: 102–103. (1983)</comment></tp:nomenclature-citation><tp:nomenclature-citation><tp:taxon-name>Orcula (Orcula) dolium</tp:taxon-name><comment> (partim: citation of <xref ref-type="bibr" rid="B6">Bielz 1863</xref>), — Grossu, <tp:taxon-name>Gastropoda</tp:taxon-name> Romaniae 2: 221–223. (1987)</comment></tp:nomenclature-citation><tp:nomenclature-citation><tp:taxon-name>Orcula (Orcula) jetschini</tp:taxon-name><comment>, — Grossu, <tp:taxon-name>Gastropoda</tp:taxon-name> Romaniae 2.: 223–224. (1987)</comment></tp:nomenclature-citation><tp:nomenclature-citation><tp:taxon-name>Orcula jetschini</tp:taxon-name><comment>, — Harl et al. Archiv für Molluskenkunde, 140 (2): 184, Plate 4, fig. J. (2011)</comment></tp:nomenclature-citation><tp:nomenclature-citation><tp:taxon-name>Orcula jetschini</tp:taxon-name><comment>, — Welter-Schultes, European non-marine molluscs: 145. (2012)</comment></tp:nomenclature-citation></tp:nomenclature-citation-list></tp:nomenclature><tp:treatment-sec sec-type="Material"><title>Material.</title><p>RO, Jud. Bihor, Munţii Pădurea Craiului, Şuncuiuş, Valley of Crişul Repede, in front of Peştera Vantului (cave), limestone, leg.: Bata, Danyik, Deli, 11.04.2011. (anatomically examined); RO, Gyalui-havasok (Munţii Gilăului), Runki szakadék (gulch of Runk), leg. Papp, J., 22.07.1959, HNHM 73030/3; RO, Bihar Mts (Munţii Apuseni)., Felsőgirda (Gârda de Sus), Ordincus valley., leg. Kovács, Gy., 30.05.1985, HNHM 68284/2; RO, Muntii Bihorului, Baita, Piatra Graitoare, environment of the Crisu Baitei River, leg. Kovács, Gy., 23.08.1974, HNHM 68283/2; Černath. (Chernathal) bls Badern (?) v. Mehadia, leg. Jetschin 1882, NHMSK 4874/5; Forstgra (Forstgartens) bei im Černathal, Banat, leg. Jetschin 1882, NHMSK 4875/2; Klausenburg, Györgyfalvaer Wald, leg. Marzlof 1891, NHMSK 7470/8; Zalathna gegen den Judenberg, leg. Barth 1866–1906, NHMSK 7468/8; Banat, Herkulesbad, leg. Deubel 1895 May–Juni, NHMSK 7469/6; Steierdorf bis zur Höhle Panur, leg. Jetschin 1885, NHMSK 4876/4; Černathal b. Mehadia, leg. Jetschin 1885, NHMSK 4877/4 (‘’<!--PageBreak--><italic>mut. albina</italic>’’); Gyógybad nächst Broos. Orm. (?) 1887, NHMSK 4873/3; Hideg-Szamos, NHMSB 51/72, 50136–50137; Györgyfalvaer Wald b. Klausenburg, NHMSB 51/82, 50389–50391; Unter-Grohob bei Körösbánya NHMSB 51/92, 50713; Klausenburg, Bükk, NHMSB 51/13, 48225–48226; Klausenburg ?? (not legible on label) Wald, NHMSB 51/23, 48500; RO, Bihor Mts., Valea Boghii (valley), <named-content xmlns:xlink="http://www.w3.org/1999/xlink" content-type="dwc:verbatimCoordinates" xlink:type="simple">46°36.610'N, 22°39.542'E</named-content>, leg. Páll-Gergely, B. 09.08.2007.; RO, Jud. Bihor, Bălnaca Groşi, cliffs at Bíró Lajos cave., leg. Domokos, T. 18.04.2004, MMM 04503/1; Munţii Pădurea Craiului, Şuncuius valley of Crişul-Repede, under shrubs., leg. Domokos, T. &amp; Deli, T., 08.07.2005, MMM 04505/2; Munţii Pădurea Craiului, Şuncuiuş valley of Mişid-brook near brook-Alnetum., leg. Domokos, T.&amp; Deli, T., 08.07.2005, MMM 04506/3; Munţii Apuseni, Gârda de Sus, Ordincus valley., leg. Domokos, T. &amp; Kovács, Gy., 30.05.1985, MMM 04501/2; Munţii Apuseni, Gârda de Sus, Ordincus valley., leg. Domokos, T. &amp; Deli, T., 30.11.2009, MMM 92488/1; Munţii Zărandului, Troaş, Pietroasia, floating debris., leg. Domokos, T., 07.06.2002, MMM 04502/10; Munţii Zărandului, Troaş, Valea Galsa floating debris, leg. Domokos, T. et al., 27.05.2005, MMM 04504/11; Jud. Arad, above Obârşia (Munţii Metaliferi) (1.9 km W of Arad-Hunedoara board), forest clearing (<italic><tp:taxon-name>Corylus</tp:taxon-name></italic>), 700 m, leg. Deli, T. &amp; Domokos, T, 07.03.2007, MMM 90866/2; Jud. Arad, between Pojoga and Căprioara (7 km SE Săvârsin), in gorge–forest, 120 m, leg: Deli, T., Domokos, T., Páll-Gergely, B., Subai, P., 15.04.2007, MMM 91092/2; Jud. Arad, between Pojoga and Căprioara (7 km SE Săvârsin), in gorge–forest, 120 m., leg: Deli, T., 12.06.2007, MMM 90814/1; Jud. Caraş-Severin, between Moldova Nouă and Padina Mate, forest (<italic><tp:taxon-name>Fagus</tp:taxon-name></italic>, <italic><tp:taxon-name>Caprinus</tp:taxon-name></italic>, <italic><tp:taxon-name>Ruscus</tp:taxon-name></italic>) with limestone rocks, 300 m, leg. Boldog, G., Deli, T., Kóra, J., 04.07.2007, MMM 92489/1; Mehadia Mts. (Munţii Mehedinţi), Cerna valley, Jelărăului gorge, above Băile Herculane, large flotsam deposit, leg. Boldog, G., Deli, T., Kóra, J., 08.07.2007, MMM 92494/6; Munţii Mehedinţi, Cerna valley, Jelărăului gorge, above Băile Herculane, large flotsam deposit, leg. Deli T., Horváth, É., Lennert, J., Páll-Gergely, B., Subai, P., 04.05.2008, MMM 92490/5; Munţii Vâlcan, N Tismana, near Monastery Tismana, bank of Tismana brook, flotsam deposit., leg. Deli, T., Domokos, T., Páll-Gergely, B., Subai, P., 15.04.2007, MMM 92491/1; Munţii Vâlcan, Piscuri-valley, 1,4km N Vâlcele (NE Tismana), flotsam deposit., leg. Deli T., Domokos T., Páll-Gergely B., Subai, P., 17.04.2007, MMM 92492/1; Munţii Vâlcan, N of Runcu, Cheile Sohodol, 4.5 km upstream of the gorge entrance, limestone walls., leg. Boldog, G., Deli, T., Kóra, J., 06.07.2007, MMM 92493/1.</p></tp:treatment-sec><tp:treatment-sec sec-type="Description"><title>Description of the genitalia.</title><p>Two specimens were anatomically examined. Penis slim, with the retractor muscle attached at its distal end; penial caecum very small, vestigial, consisting of two “tubercles”; epiphallus very long and cylindrical; there is clear distinction between the vas deferens and the epiphallus; vas deferens long and relatively thick; a slender retractor muscle is attached near the proximal end. Vagina short and thick, but pedunculus relatively long; bursa copulatrix extremely long, with <!--PageBreak-->the distal end slightly expanded. In one specimen an elongated, simple spermatophore was found with the apical portion slightly thickened.</p></tp:treatment-sec><tp:treatment-sec sec-type="Distribution"><title>Distribution.</title><p><italic><tp:taxon-name>Orcula (Illyriobanatica) jetschini</tp:taxon-name></italic> is known only from western part of Romania (Banat, Crişana and Western Transylvania). The Hungarian record (<xref ref-type="bibr" rid="B52">Pintér and Suara 2004</xref>) is apparently based on a flotsam specimen so its origin is suspect (<xref ref-type="bibr" rid="B70">Varga, 2009</xref>). <xref ref-type="bibr" rid="B46">Negrea (1966)</xref> reported the species from Moldova Nouă, which lies close the Serbian border and, therefore, it is expected to occur in Serbia. The Pleistocene distribution of <italic><tp:taxon-name>Orcula dolium</tp:taxon-name></italic> included the ‘’Požarevac Danube Area’’ (<xref ref-type="bibr" rid="B42">Mitrović 2007</xref>), which is just on the other bank of the Danube River, but temporal and spatial sympatry of <italic><tp:taxon-name>Orcula (Illyriobanatica) jetschini</tp:taxon-name></italic> and <italic><tp:taxon-name>Orcula (Orcula) dolium</tp:taxon-name></italic> is not verified.</p></tp:treatment-sec><tp:treatment-sec sec-type="Ecology"><title>Ecology.</title><p>The species inhabits deciduous forests. It is found most commonly between small stones and leaf litter on the forest floor or under hazelnut (<italic><tp:taxon-name>Corylus</tp:taxon-name></italic>) bushes. The species is known from non-limestone bedrock, such as the Zarand Mountains.</p></tp:treatment-sec><tp:treatment-sec sec-type="Conservation status"><title>Conservation status.</title><p>Least concern (LC) according to IUCN criteria (<xref ref-type="bibr" rid="B17">Fehér 2011</xref>).</p></tp:treatment-sec><tp:treatment-sec sec-type="Remarks"><title>Remarks.</title><p>All living specimens found were covered in mud, causing them to appear like tiny grains of soil. The ribbed shell is possibly an adaptation for camouflaging. The photographs herein are of cleaned shells.</p></tp:treatment-sec><ref-list><ref id="B6"><mixed-citation xmlns:xlink="http://www.w3.org/1999/xlink" xlink:type="simple"><person-group><name name-style="western"><surname>Bielz</surname><given-names>EA</given-names></name></person-group> (<year>1863</year>) <source>Fauna der Land- und Süsswasser-Mollusken Siebenbürgens. Closius, Hermannstadt, 206 pp. <ext-link ext-link-type="uri" xlink:href="http://biodiversitylibrary.org/item/18089#page/5/mode/1up" xlink:type="simple">http://biodiversitylibrary.org/item/18089#page/5/mode/1up</ext-link></source></mixed-citation></ref><ref id="B52"><mixed-citation xmlns:xlink="http://www.w3.org/1999/xlink" xlink:type="simple"><person-group><name name-style="western"><surname>Pintér</surname><given-names>L</given-names></name><name name-style="western"><surname>Suara</surname><given-names>R</given-names></name></person-group> (<year>2004</year>) <source>Magyarországi puhatestűek katalógusa hazai malakológusok gyűjtései alapján.</source><publisher-name>Hungarian Natural History Museum</publisher-name>, <publisher-loc>Budapest</publisher-loc>, <lpage>547</lpage> pp.</mixed-citation></ref><ref id="B70"><mixed-citation xmlns:xlink="http://www.w3.org/1999/xlink" xlink:type="simple"><person-group><name name-style="western"><surname>Varga</surname><given-names>A</given-names></name></person-group> (<year>2009</year>) <source>Régi anyagok a Mátra Múzeum (Gyöngyös) Mollusca-gyűjteményében. Folia Historico Naturalia Musei Matraensis 33: 25–51. <ext-link ext-link-type="uri" xlink:href="http://www.matramuzeum.hu/e107_files/public/docrep/04_Varga_regi_anyagok.pdf" xlink:type="simple">http://www.matramuzeum.hu/e107_files/public/docrep/04_Varga_regi_anyagok.pdf</ext-link></source></mixed-citation></ref><ref id="B46"><mixed-citation xmlns:xlink="http://www.w3.org/1999/xlink" xlink:type="simple"><person-group><name name-style="western"><surname>Negrea</surname><given-names>A</given-names></name></person-group> (<year>1966</year>) <article-title>Gasteropodele (Mollusca - Gastropoda) din pesterile Romaniei.</article-title><source>Lucrarile Institutul de Speologie ‘’Emil Racovita’’</source><volume>5</volume>: <fpage>125</fpage>-<lpage>139</lpage>.</mixed-citation></ref><ref id="B42"><mixed-citation xmlns:xlink="http://www.w3.org/1999/xlink" xlink:type="simple"><person-group><name name-style="western"><surname>Mitrović</surname><given-names>B</given-names></name></person-group> (<year>2007</year>) <source>Pleistocene malacofauna of the Požarevac Danube Area (Ne Serbia). Geološki anali Balkanskoga poluostrva 68: 81–89. <ext-link ext-link-type="uri" xlink:href="http://www.doiserbia.nb.rs/img/doi/0350-0608/2007/0350-06080701081M.pdf" xlink:type="simple">http://www.doiserbia.nb.rs/img/doi/0350-0608/2007/0350-06080701081M.pdf</ext-link></source></mixed-citation></ref><ref id="B17"><mixed-citation xmlns:xlink="http://www.w3.org/1999/xlink" xlink:type="simple"><person-group><name name-style="western"><surname>Fehér</surname><given-names>Z</given-names></name></person-group> (<year>2011</year>) <source><italic>Orcula jetschini</italic>. In: IUCN 2012. IUCN Red List of Threatened Species. Version 2012.2. <ext-link ext-link-type="uri" xlink:href="http://www.iucnredlist.org" xlink:type="simple">www.iucnredlist.org</ext-link> [accessed 19 January 2013] <ext-link ext-link-type="uri" xlink:href="http://www.iucnredlist.org/details/156965/0" xlink:type="simple">http://www.iucnredlist.org/details/156965/0</ext-link></source></mixed-citation></ref></ref-list></tp:taxon-treatment>
