# Supplementary material for: Subgeneric division of the genus Orcula Held 1837 with remarks on Romanian orculid data (Gastropoda, Pulmonata, Orculidae)
Source: Zookeys. 2013 May 17;(301):25–49. doi: 10.3897/zookeys.301.5304 (PMC3689135; doi:10.3897/zookeys.301.5304)
Supplement: XML Treatment for Orcula (Illyriobanatica) wagneri [file zookeys.301.5304-treatment5.xml]

<!DOCTYPE tp:taxon-treatment
  PUBLIC "-//TaxonX//DTD Taxonomic Treatment Publishing DTD v0 20100105//EN" "tax-treatment-NSO.dtd">
<tp:taxon-treatment xmlns:tp="http://www.plazi.org/taxpub"><tp:treatment-meta><mixed-citation publication-type="journal"><person-group><name><surname>Páll-Gergely</surname><given-names>Barna</given-names></name><name><surname>Deli</surname><given-names>Tamás</given-names></name><name><surname>Irikov</surname><given-names>Atanas</given-names></name><name><surname>Harl</surname><given-names>Josef</given-names></name></person-group><article-title>Subgeneric division of the genus 
                    <italic>Orcula</italic> Held 1837 with remarks on Romanian orculid data (Gastropoda, Pulmonata, Orculidae)</article-title><source>Zookeys</source><day>17</day><month>5</month><year>2013</year><volume>2013</volume><issue>301</issue><fpage>25</fpage><lpage>49</lpage><pub-id pub-id-type="doi">10.3897/zookeys.301.5304</pub-id></mixed-citation></tp:treatment-meta><tp:nomenclature><tp:taxon-name>
                            <tp:taxon-name-part taxon-name-part-type="genus">Orcula</tp:taxon-name-part>
                            (<tp:taxon-name-part taxon-name-part-type="subgenus">Illyriobanatica</tp:taxon-name-part>)
                            <tp:taxon-name-part taxon-name-part-type="species">wagneri</tp:taxon-name-part>
                        <object-id xmlns:xlink="http://www.w3.org/1999/xlink" xlink:type="simple">http://species-id.net/wiki/Orcula_wagneri</object-id>
								</tp:taxon-name><tp:taxon-authority>Sturany 1914</tp:taxon-authority><tp:nomenclature-citation-list><tp:nomenclature-citation><tp:taxon-name>Orcula wagneri</tp:taxon-name><comment> Sturany in Sturany and Wagner, — Denkschriften der Kaiserlichen Akademie der Wissenschaften, mathematisch-naturwissenschaftliche Klasse 91: 45, Plate 15, fig. 82b. (1914)</comment></tp:nomenclature-citation><tp:nomenclature-citation><tp:taxon-name>Orcula wagneri</tp:taxon-name><comment>, — Harl et al., Archiv für Molluskenkunde, 140 (2): 186, Plate 5, fig. A–G, J. (2011)</comment></tp:nomenclature-citation><tp:nomenclature-citation><tp:taxon-name>Orcula wagneri</tp:taxon-name><comment>, — Audibert, Folia Conchyliologica 14: 21–25. Figure 1: habitat, figure 2, and Figure 1, 2, 4, 5: shells with possible signs of parasites. (2011)</comment></tp:nomenclature-citation><tp:nomenclature-citation><tp:taxon-name>Orcula wagneri</tp:taxon-name><comment>, — Schileyko, Ruthenica, 22 (2): 152-253, 156, figure 17 (genitalia). (2012)</comment></tp:nomenclature-citation><tp:nomenclature-citation><tp:taxon-name>Orcula wagneri</tp:taxon-name><comment>, — Welter-Schultes, European non-marine molluscs:146. (2012)</comment></tp:nomenclature-citation></tp:nomenclature-citation-list></tp:nomenclature><tp:treatment-sec sec-type="Material"><title>Material.</title><p>Albania, Bjeshkët e Nemuna (Prokletije Mts), above village Okol, near pass Qafa e Pejës, W slope of Mt. Maja e Popluks, at a spring on limestone, 1660 m, <named-content xmlns:xlink="http://www.w3.org/1999/xlink" content-type="dwc:verbatimCoordinates" xlink:type="simple">42°27.343'N, 19°46.478'E</named-content>, leg. Barina, Z., Puskás, G., Sárospataki, B., 16.07.2010., HNHM 98841.</p></tp:treatment-sec><tp:treatment-sec sec-type="Description"><title>Description of the genitalia.</title><p>One specimen was dissected. Penis cylindrical and slim, with a short, but thick penial caecum, the proximal portion broader than the short and slimmer distal portion; retractor muscle attaches at the penis–epiphallus transition; epiphallus more than twice as long as the penis and much thicker, its transition to the vas deferens is gradual, barely discernable; there is a slim retractor muscle attached to the proximal portion of the epiphallus; proxim\al portion of the vas deferens thicker than the distal part. Vagina and free pedunculus extremely <!--PageBreak-->short; bursa copulatrix almost twice as long as the combined length of the penis–epiphallus complex.</p></tp:treatment-sec><tp:treatment-sec sec-type="Conservation status"><title>Conservation status.</title><p><italic><tp:taxon-name>Orcula (Orcula) wagneri</tp:taxon-name></italic> is listed as Near Threatened (NT), being close to the criteria threshold for Vulnerable (<xref ref-type="bibr" rid="B48">Pall-Gergely 2011a</xref>).</p></tp:treatment-sec><tp:treatment-sec sec-type="Remarks"><title>Remarks.</title><p>Our observations on the genitalia agree with that of <xref ref-type="bibr" rid="B59">Schileyko (2012)</xref>, who investigated the anatomy of <italic><tp:taxon-name>Orcula wagneri</tp:taxon-name></italic> from the Tomor Mountains (‘’Maja e Tomorit Mt., S Albania’’). A partially reabsorbed, elongated, spermatophore was located in the bursa copulatrix (<xref ref-type="fig" rid="F8">Fig. 8B</xref>).</p></tp:treatment-sec><tp:treatment-sec><!--Section generated to contain objects referenced in tp:taxon-treatment.--><fig id="F8" position="float" orientation="portrait"><label>Figure 8.</label><caption><p>Spermatophores. <bold>A</bold> <italic><tp:taxon-name>Orcula (Illyriobanatica) jetschini</tp:taxon-name></italic> (<xref ref-type="bibr" rid="B34">Kimakowicz 1883</xref>) <bold>B</bold> <italic><tp:taxon-name>Orcula (Illyriobanatica) wagneri</tp:taxon-name></italic> and <bold>C</bold> <italic><tp:taxon-name>Orcula (Hausdorfia) zilchi</tp:taxon-name></italic> <bold>D</bold> egg. <italic><tp:taxon-name>Orcula (Hausdorfia) zilchi</tp:taxon-name></italic>; spermatophore and egg from different individuals. Scale = 1 mm.</p></caption><graphic xmlns:xlink="http://www.w3.org/1999/xlink" xlink:href="ZooKeys-301-025-g008.jpg" position="float" orientation="portrait" xlink:type="simple"/></fig></tp:treatment-sec><ref-list><ref id="B48"><mixed-citation xmlns:xlink="http://www.w3.org/1999/xlink" xlink:type="simple"><person-group><name name-style="western"><surname>Páll-Gergely</surname><given-names>B</given-names></name></person-group> (<year>2011a</year>) <source><italic>Orcula wagneri</italic>. In: IUCN 2012. IUCN Red List of Threatened Species. Version 2012.2. <ext-link ext-link-type="uri" xlink:href="http://www.iucnredlist.org" xlink:type="simple">www.iucnredlist.org</ext-link> [accessed 19 January 2013] <ext-link ext-link-type="uri" xlink:href="http://www.iucnredlist.org/details/156852/0" xlink:type="simple">http://www.iucnredlist.org/details/156852/0</ext-link></source></mixed-citation></ref><ref id="B59"><mixed-citation xmlns:xlink="http://www.w3.org/1999/xlink" xlink:type="simple"><person-group><name name-style="western"><surname>Schileyko</surname><given-names>AA</given-names></name></person-group> (<year>2012</year>) <source>On the anatomy of Orculidae with special reference to the spermatophores (Gastropoda Pulmonata, Stylommatophora). Ruthenica, 22 (2): 141–158. <ext-link ext-link-type="uri" xlink:href="http://www.ruthenica.com/documents/Vol22_Schileyko_141-158.pdf" xlink:type="simple">http://www.ruthenica.com/documents/Vol22_Schileyko_141-158.pdf</ext-link></source></mixed-citation></ref><ref id="B34"><mixed-citation xmlns:xlink="http://www.w3.org/1999/xlink" xlink:type="simple"><person-group><name name-style="western"><surname>Kimakowicz</surname><given-names>M von</given-names></name></person-group> (<year>1883</year>) <article-title>Beitrag zur Mollusken-Fauna Siebenbürgens.</article-title><source>Verhandlungen und Mittheilungen des Siebenbürgischen Vereins für Naturwissenschaften in Hermannstadt</source><volume>33</volume>: <fpage>11</fpage>-<lpage>83</lpage>.</mixed-citation></ref></ref-list></tp:taxon-treatment>
