# Supplementary material for: Subgeneric division of the genus Orcula Held 1837 with remarks on Romanian orculid data (Gastropoda, Pulmonata, Orculidae)
Source: Zookeys. 2013 May 17;(301):25–49. doi: 10.3897/zookeys.301.5304 (PMC3689135; doi:10.3897/zookeys.301.5304)
Supplement: XML Treatment for Orcula (Hausdorfia) [file zookeys.301.5304-treatment6.xml]

<!DOCTYPE tp:taxon-treatment
  PUBLIC "-//TaxonX//DTD Taxonomic Treatment Publishing DTD v0 20100105//EN" "tax-treatment-NSO.dtd">
<tp:taxon-treatment xmlns:tp="http://www.plazi.org/taxpub"><tp:treatment-meta><mixed-citation publication-type="journal"><person-group><name><surname>Páll-Gergely</surname><given-names>Barna</given-names></name><name><surname>Deli</surname><given-names>Tamás</given-names></name><name><surname>Irikov</surname><given-names>Atanas</given-names></name><name><surname>Harl</surname><given-names>Josef</given-names></name></person-group><article-title>Subgeneric division of the genus 
                    <italic>Orcula</italic> Held 1837 with remarks on Romanian orculid data (Gastropoda, Pulmonata, Orculidae)</article-title><source>Zookeys</source><day>17</day><month>5</month><year>2013</year><volume>2013</volume><issue>301</issue><fpage>25</fpage><lpage>49</lpage><pub-id pub-id-type="doi">10.3897/zookeys.301.5304</pub-id></mixed-citation></tp:treatment-meta><tp:nomenclature><tp:taxon-name>
                            <tp:taxon-name-part taxon-name-part-type="genus">Orcula</tp:taxon-name-part>
                            (<tp:taxon-name-part taxon-name-part-type="subgenus">Hausdorfia</tp:taxon-name-part>)
                        </tp:taxon-name><tp:taxon-authority>Páll-Gergely &amp; Irikov</tp:taxon-authority><tp:taxon-status xmlns:xlink="http://www.w3.org/1999/xlink" xlink:type="simple">subgen. n.</tp:taxon-status></tp:nomenclature><tp:treatment-sec sec-type="Type species"><title>Type species.</title><p><italic><tp:taxon-name>Orcula zilchi</tp:taxon-name></italic> <xref ref-type="bibr" rid="B68">Urbański 1960</xref> (by monotypy).</p></tp:treatment-sec><tp:treatment-sec sec-type="Diagnosis"><title>Diagnosis.</title><p>Shell with conical apex and strong axial sculpture (irregular axial growth lines), with three columellar lamellae (columellar, supracolumellar and one short lamellae above), palatalis reaches its maximum height on the dorsolateral side. Penial caecum very long with thickened base, canal connecting the proximal end of the epiphallus to the penial caecum.</p></tp:treatment-sec><tp:treatment-sec sec-type="Etymology"><title>Etymology.</title><p>The new subgenus is named in honour of Dr Bernhard Hausdorf (University of Hamburg), who first noted the unusual shell characters of <italic><tp:taxon-name>Orcula zilchi</tp:taxon-name></italic> and questioned its generic status (<xref ref-type="bibr" rid="B29">Hausdorf 1996</xref>). It is feminine.</p></tp:treatment-sec><tp:treatment-sec sec-type="Distribution"><title>Distribution.</title><p>See under <italic><tp:taxon-name>Orcula (Hausdorfia) zilchi</tp:taxon-name></italic>.</p><!--PageBreak--></tp:treatment-sec><tp:treatment-sec sec-type="Remarks"><title>Remarks.</title><p>According to <xref ref-type="bibr" rid="B59">Schileyko (2012)</xref>, the penial caecum of <italic><tp:taxon-name>Orcula fuchsi</tp:taxon-name></italic> is long and slender, with a thickened base, making it similar in morphology to <italic><tp:taxon-name>Orcula zilchi</tp:taxon-name></italic>. However, the characteristic canal connecting the proximal end of the epiphallus with the penial caecum of <italic><tp:taxon-name>Orcula zilchi</tp:taxon-name></italic> is lacking in <italic><tp:taxon-name>Orcula fuchsi</tp:taxon-name></italic>. The long caecum of this species is also illustrated by <xref ref-type="bibr" rid="B21">Gittenberger (1978)</xref>, but its base is not conspicuously thickened. This may vary between populations or during an individual’s life history.</p></tp:treatment-sec><ref-list><ref id="B68"><mixed-citation xmlns:xlink="http://www.w3.org/1999/xlink" xlink:type="simple"><person-group><name name-style="western"><surname>Urbański</surname><given-names>J</given-names></name></person-group> (<year>1960</year>) <article-title>Neue Landschnecken aus Bulgarien (Orculidae u. Pupillidae, Moll. Pulm.) (Systematische, zoogeographische und ökologische Studien über die Mollusken der Balkan-Halbinsel. IV.).</article-title><source>Bulletin de la Société des Amis des Sciences et des Lettres de Poznan (Série D)</source><volume>1</volume>: <fpage>57</fpage>-<lpage>67</lpage>.</mixed-citation></ref><ref id="B29"><mixed-citation xmlns:xlink="http://www.w3.org/1999/xlink" xlink:type="simple"><person-group><name name-style="western"><surname>Hausdorf</surname><given-names>B</given-names></name></person-group> (<year>1996</year>) <source>Die Orculidae Asiens (Gastropoda: Stylommatophora). Archiv fur Molluskenkunde125 (1/2): 1–86.</source></mixed-citation></ref><ref id="B59"><mixed-citation xmlns:xlink="http://www.w3.org/1999/xlink" xlink:type="simple"><person-group><name name-style="western"><surname>Schileyko</surname><given-names>AA</given-names></name></person-group> (<year>2012</year>) <source>On the anatomy of Orculidae with special reference to the spermatophores (Gastropoda Pulmonata, Stylommatophora). Ruthenica, 22 (2): 141–158. <ext-link ext-link-type="uri" xlink:href="http://www.ruthenica.com/documents/Vol22_Schileyko_141-158.pdf" xlink:type="simple">http://www.ruthenica.com/documents/Vol22_Schileyko_141-158.pdf</ext-link></source></mixed-citation></ref><ref id="B21"><mixed-citation xmlns:xlink="http://www.w3.org/1999/xlink" xlink:type="simple"><person-group><name name-style="western"><surname>Gittenberger</surname><given-names>E</given-names></name></person-group> (<year>1978</year>) <source>Beiträge zur Kenntnis der Pupillacea VIII. Einiges über Orculidae. Zoologische Verhandelingen 163: 1–44. <ext-link ext-link-type="uri" xlink:href="http://www.repository.naturalis.nl/document/149053" xlink:type="simple">http://www.repository.naturalis.nl/document/149053</ext-link></source></mixed-citation></ref></ref-list></tp:taxon-treatment>
