# Supplementary material for: Subgeneric division of the genus Orcula Held 1837 with remarks on Romanian orculid data (Gastropoda, Pulmonata, Orculidae)
Source: Zookeys. 2013 May 17;(301):25–49. doi: 10.3897/zookeys.301.5304 (PMC3689135; doi:10.3897/zookeys.301.5304)
Supplement: XML Treatment for Sphyradium [file zookeys.301.5304-treatment8.xml]

<!DOCTYPE tp:taxon-treatment
  PUBLIC "-//TaxonX//DTD Taxonomic Treatment Publishing DTD v0 20100105//EN" "tax-treatment-NSO.dtd">
<tp:taxon-treatment xmlns:tp="http://www.plazi.org/taxpub"><tp:treatment-meta><mixed-citation publication-type="journal"><person-group><name><surname>Páll-Gergely</surname><given-names>Barna</given-names></name><name><surname>Deli</surname><given-names>Tamás</given-names></name><name><surname>Irikov</surname><given-names>Atanas</given-names></name><name><surname>Harl</surname><given-names>Josef</given-names></name></person-group><article-title>Subgeneric division of the genus 
                    <italic>Orcula</italic> Held 1837 with remarks on Romanian orculid data (Gastropoda, Pulmonata, Orculidae)</article-title><source>Zookeys</source><day>17</day><month>5</month><year>2013</year><volume>2013</volume><issue>301</issue><fpage>25</fpage><lpage>49</lpage><pub-id pub-id-type="doi">10.3897/zookeys.301.5304</pub-id></mixed-citation></tp:treatment-meta><tp:nomenclature><label>Genus </label><tp:taxon-name>
                            <tp:taxon-name-part taxon-name-part-type="genus">Sphyradium</tp:taxon-name-part>
                        <object-id xmlns:xlink="http://www.w3.org/1999/xlink" xlink:type="simple">http://species-id.net/wiki/Sphyradium</object-id>
								</tp:taxon-name><tp:taxon-authority>Charpentier 1837</tp:taxon-authority><tp:nomenclature-citation-list><tp:nomenclature-citation><tp:taxon-name>Sphyradium doliolum</tp:taxon-name><comment> (<xref ref-type="bibr" rid="B9">Bruguière 1792</xref>)</comment></tp:nomenclature-citation><tp:nomenclature-citation><tp:taxon-name>Bulimus doliolum</tp:taxon-name><comment> Bruguière Encyclopédie méthodique: 351. (1792)</comment></tp:nomenclature-citation><tp:nomenclature-citation><tp:taxon-name>Sphyradium dobrogicum</tp:taxon-name><comment> Grossu, <bold>new synonym</bold> Travaux du Muséum d’Histoire Naturelle ‘’Grigore Antipa’’ 28: 7–13. Bucureşti. [Dobrogea, département de Tulcea, près du Monastère Cocoş de la Forêt Luncaviţa.] (1986)</comment></tp:nomenclature-citation><!--PageBreak--><tp:nomenclature-citation><tp:taxon-name>Sphyradium dobrogicum</tp:taxon-name><comment>, — Grossu: <tp:taxon-name>Gastropoda</tp:taxon-name> Romaniae 2: 228–230, fig. 120. [‘’pădurea Luncaviţa în apropierea Mănăstirei Cocoş, jud. Tulcea’’]. (1987)</comment></tp:nomenclature-citation><tp:nomenclature-citation><tp:taxon-name>Orcula dobrogica</tp:taxon-name><comment>, — Welter-Schultes, European non-marine molluscs:143. (2012)</comment></tp:nomenclature-citation></tp:nomenclature-citation-list></tp:nomenclature><tp:treatment-sec sec-type="Remarks"><title>Remarks.</title><p><italic><tp:taxon-name>Sphyradium dobrogicum</tp:taxon-name></italic> was described based on a single shell. The holotype could not be located in the collection of the Grigore Antipa National Museum of Natural History (Bucharest) during a recent search (2012). It could still be in Grossu’s house (Oana Popa, pers. comm., 2011) but, at present, the holotype seems to be lost.</p><p><xref ref-type="bibr" rid="B5">Bank (2011)</xref> and <xref ref-type="bibr" rid="B73">Welter-Schultes (2012)</xref> assigned the species to <italic><tp:taxon-name>Orcula</tp:taxon-name></italic> without supporting evidence. <italic><tp:taxon-name>Sphyradium dobrogicum</tp:taxon-name></italic> has a domed apex, a ribbed shell and very weak lamellae (see original description and drawing), indicating that it may represent a dwarf specimen of <italic><tp:taxon-name>Sphyradium doliolum</tp:taxon-name></italic>. We visited the type locality of <italic><tp:taxon-name>Sphyradium dobrogicum</tp:taxon-name></italic> in 2011 but found only <italic><tp:taxon-name>Sphyradium doliolum</tp:taxon-name></italic>.</p><p>Based on available information we suggest using <italic><tp:taxon-name>Sphyradium dobrogicum</tp:taxon-name></italic> as a synonym of <italic><tp:taxon-name>Sphyradium doliolum</tp:taxon-name></italic>.</p></tp:treatment-sec><ref-list><ref id="B9"><mixed-citation xmlns:xlink="http://www.w3.org/1999/xlink" xlink:type="simple"><person-group><name name-style="western"><surname>Bruguière</surname><given-names>JG</given-names></name></person-group> (<year>1792</year>) <source>Encyclopédie méthodique. Histoire naturelle des vers. Tome premier. [ABE-CON]. Panckoucke, Paris, 1–18. <ext-link ext-link-type="uri" xlink:href="http://biodiversitylibrary.org/item/105173#page/7/mode/1up" xlink:type="simple">http://biodiversitylibrary.org/item/105173#page/7/mode/1up</ext-link></source></mixed-citation></ref><ref id="B5"><mixed-citation xmlns:xlink="http://www.w3.org/1999/xlink" xlink:type="simple"><person-group><name name-style="western"><surname>Bank</surname><given-names>RA</given-names></name></person-group> (<year>2011</year>) <source>Fauna Europaea: <italic>Orcula dobrogica</italic>. Fauna Europaea version 2.5, <ext-link ext-link-type="uri" xlink:href="http://www.faunaeur.org/full_results.php?id=429997" xlink:type="simple">http://www.faunaeur.org/full_results.php?id=429997</ext-link> (accessed in 02.04.2013)</source></mixed-citation></ref><ref id="B73"><mixed-citation xmlns:xlink="http://www.w3.org/1999/xlink" xlink:type="simple"><person-group><name name-style="western"><surname>Welter-Schultes</surname><given-names>F</given-names></name></person-group> (<year>2012</year>) <source>European non-marine molluscs, a guide for species identification.</source><publisher-name>Planet Poster Editions</publisher-name>, <publisher-loc>Göttingen</publisher-loc>, <lpage>679</lpage> pp.</mixed-citation></ref></ref-list></tp:taxon-treatment>
